# Supplementary material for: Correction: Dissecting genetic and sex-specific sources of host heterogeneity in pathogen shedding and spread
Source: PLoS Pathog. 2021 Mar 8;17(3):e1009415. doi: 10.1371/journal.ppat.1009415 (PMC7939289; doi:10.1371/journal.ppat.1009415)
Supplement: S1 Data — (ZIP) [file ppat.1009415.s001.zip]

Archive with 24 entries (23 files):
- Data and Code/
- __MACOSX/._Data and Code
- Data and Code/.Rhistory
- __MACOSX/Data and Code/._.Rhistory
- Data and Code/V values.csv
- __MACOSX/Data and Code/._V values.csv
- Data and Code/total.csv
- __MACOSX/Data and Code/._total.csv
- Data and Code/DCV Load and Shed Titres.csv
- __MACOSX/Data and Code/._DCV Load and Shed Titres.csv
- Data and Code/V Annotated Script.R
- __MACOSX/Data and Code/._V Annotated Script.R
- Data and Code/DCV Load and Shed Proportions.csv
- __MACOSX/Data and Code/._DCV Load and Shed Proportions.csv
- Data and Code/Vsummarytable.csv
- __MACOSX/Data and Code/._Vsummarytable.csv
- Data and Code/Chap 3 Heatmap.csv
- __MACOSX/Data and Code/._Chap 3 Heatmap.csv
- Data and Code/Lethal Load and Lifespan.csv
- __MACOSX/Data and Code/._Lethal Load and Lifespan.csv
- Data and Code/.RData
- __MACOSX/Data and Code/._.RData
- Data and Code/V Outbreak Likelihood.csv
- __MACOSX/Data and Code/._V Outbreak Likelihood.csv
