# Supplementary material for: Correction: Dissecting genetic and sex-specific sources of host heterogeneity in pathogen shedding and spread
Source: PLoS Pathog. 2021 Mar 8;17(3):e1009415. doi: 10.1371/journal.ppat.1009415 (PMC7939289; doi:10.1371/journal.ppat.1009415)
Supplement: S1 Data — (ZIP) [file ppat.1009415.s001.zip › Data and Code/V values.csv]

ID	Line	Sex	Lifespan	NND	Virus.Shed.per.Fly	log.VS.	V	V/Vmean	Outbreak	PropV	V_percentile	Population_percentile	Population
1	59	Male	19	6.6063333	0	0	0	0	0	0	100	0.000833333	100
2	59	Male	13	6.711909091	0	0	0	0	0	0	100	0.000833333	99.92
3	59	Male	25	7.673	0	0	0	0	0	0	100	0.000833333	99.83
4	59	Male	12	7.996636364	0	0	0	0	0	0	100	0.000833333	99.75
5	59	Male	26	5.747	0	0	0	0	0	0	100	0.000833333	99.67
6	59	Male	18	4.399583333	0	0	0	0	0	0	100	0.000833333	99.58
7	59	Male	13	7.673	0	0	0	0	0	0	100	0.000833333	99.5
8	59	Male	4	5.747	0	0	0	0	0	0	100	0.000833333	99.42
9	59	Male	11	5.747	0	0	0	0	0	0	100	0.000833333	99.33
10	59	Male	16	7.996636364	0	0	0	0	0	0	100	0.000833333	99.25
11	59	Male	9	4.399583333	0	0	0	0	0	0	100	0.000833333	99.17
12	59	Male	15	7.673	0	0	0	0	0	0	100	0.000833333	99.08
13	59	Male	13	5.6129091	0	0	0	0	0	0	100	0.000833333	99
14	59	Male	6	8.711	0	0	0	0	0	0	100	0.000833333	98.92
15	59	Male	13	8.711	0	0	0	0	0	0	100	0.000833333	98.83
16	59	Male	29	7.037545455	0	0	0	0	0	0	100	0.000833333	98.75
17	59	Male	12	7.673	0	0	0	0	0	0	100	0.000833333	98.67
18	59	Male	23	4.399583333	0	0	0	0	0	0	100	0.000833333	98.58
19	59	Male	18	7.973272727	0	0	0	0	0	0	100	0.000833333	98.5
20	59	Male	19	8.711	0	0	0	0	0	0	100	0.000833333	98.42
21	59	Male	25	7.364363636	0	0	0	0	0	0	100	0.000833333	98.33
22	59	Male	24	7.673	0	0	0	0	0	0	100	0.000833333	98.25
23	59	Male	4	7.364363636	0	0	0	0	0	0	100	0.000833333	98.17
24	59	Male	16	7.673	0	0	0	0	0	0	100	0.000833333	98.08
25	59	Male	13	9.66675	0	0	0	0	0	0	100	0.000833333	98
26	59	Male	11	9.66675	0	0	0	0	0	0	100	0.000833333	97.92
27	59	Male	15	4.399583333	0	0	0	0	0	0	100	0.000833333	97.83
28	59	Male	13	5.6129091	0	0	0	0	0	0	100	0.000833333	97.75
29	59	Male	6	5.747	0	0	0	0	0	0	100	0.000833333	97.67
30	59	Male	13	6.711909091	0	0	0	0	0	0	100	0.000833333	97.58
31	59	Male	19	9.66675	0	0	0	0	0	0	100	0.000833333	97.5
32	59	Male	13	7.364363636	0	0	0	0	0	0	100	0.000833333	97.42
33	59	Male	18	8.711	0	0	0	0	0	0	100	0.000833333	97.33
34	59	Male	23	6.711909091	0	0	0	0	0	0	100	0.000833333	97.25
35	59	Male	26	7.996636364	0	0	0	0	0	0	100	0.000833333	97.17
36	59	Male	3	8.5498333	0	0	0	0	0	0	100	0.000833333	97.08
37	59	Male	24	6.6063333	0	0	0	0	0	0	100	0.000833333	97
38	59	Male	13	5.307166667	0	0	0	0	0	0	100	0.000833333	96.92
39	59	Male	4	7.996636364	0	0	0	0	0	0	100	0.000833333	96.83
40	59	Male	11	9.66675	0	0	0	0	0	0	100	0.000833333	96.75
41	59	Male	16	5.307166667	0	0	0	0	0	0	100	0.000833333	96.67
42	59	Male	15	6.6063333	0	0	0	0	0	0	100	0.000833333	96.58
43	59	Male	13	7.037545455	0	0	0	0	0	0	100	0.000833333	96.5
44	59	Male	13	6.6063333	0	0	0	0	0	0	100	0.000833333	96.42
45	75	Male	12	6.312	0	0	0	0	0	0	100	0.000833333	96.33
46	75	Male	17	6.312	0	0	0	0	0	0	100	0.000833333	96.25
47	75	Male	12	6.392916667	0	0	0	0	0	0	100	0.000833333	96.17
48	75	Male	14	6.392916667	0	0	0	0	0	0	100	0.000833333	96.08
49	75	Male	22	6.392916667	0	0	0	0	0	0	100	0.000833333	96
50	75	Male	11	7.518583333	0	0	0	0	0	0	100	0.000833333	95.92
51	75	Male	22	7.518583333	0	0	0	0	0	0	100	0.000833333	95.83
52	75	Male	22	8.004416667	0	0	0	0	0	0	100	0.000833333	95.75
53	75	Male	12	8.004416667	0	0	0	0	0	0	100	0.000833333	95.67
54	75	Male	11	8.004416667	0	0	0	0	0	0	100	0.000833333	95.58
55	75	Male	13	8.049818	0	0	0	0	0	0	100	0.000833333	95.5
56	75	Male	22	8.049818	0	0	0	0	0	0	100	0.000833333	95.42
57	75	Male	22	8.049818	0	0	0	0	0	0	100	0.000833333	95.33
58	75	Male	11	8.049818	0	0	0	0	0	0	100	0.000833333	95.25
59	75	Male	16	8.049818	0	0	0	0	0	0	100	0.000833333	95.17
60	75	Male	22	8.26	0	0	0	0	0	0	100	0.000833333	95.08
61	75	Male	11	8.28346	0	0	0	0	0	0	100	0.000833333	95
62	75	Male	18	8.28346	0	0	0	0	0	0	100	0.000833333	94.92
63	75	Male	11	8.3043333	0	0	0	0	0	0	100	0.000833333	94.83
64	75	Male	22	8.3043333	0	0	0	0	0	0	100	0.000833333	94.75
65	75	Male	11	8.597	0	0	0	0	0	0	100	0.000833333	94.67
66	75	Male	28	8.597	0	0	0	0	0	0	100	0.000833333	94.58
67	75	Male	22	8.597	0	0	0	0	0	0	100	0.000833333	94.5
68	75	Male	26	8.597	0	0	0	0	0	0	100	0.000833333	94.42
69	138	Male	12	9.013363636	0	0	0	0	0	0	100	0.000833333	94.33
70	138	Male	12	10.90763636	0	0	0	0	0	0	100	0.000833333	94.25
71	138	Male	17	10.406417	0	0	0	0	0	0	100	0.000833333	94.17
72	138	Male	24	8.570727273	0	0	0	0	0	0	100	0.000833333	94.08
73	138	Male	11	5.885	0	0	0	0	0	0	100	0.000833333	94
74	138	Male	8	5.756333333	0	0	0	0	0	0	100	0.000833333	93.92
75	138	Male	14	8.570727273	0	0	0	0	0	0	100	0.000833333	93.83
76	138	Male	18	10.406417	0	0	0	0	0	0	100	0.000833333	93.75
77	138	Male	14	8.570727273	0	0	0	0	0	0	100	0.000833333	93.67
78	138	Male	11	8.940727273	0	0	0	0	0	0	100	0.000833333	93.58
79	138	Male	23	5.885	0	0	0	0	0	0	100	0.000833333	93.5
80	138	Male	11	6.39427	0	0	0	0	0	0	100	0.000833333	93.42
81	138	Male	17	10.406417	0	0	0	0	0	0	100	0.000833333	93.33
82	138	Male	12	10.17766667	0	0	0	0	0	0	100	0.000833333	93.25
83	138	Male	24	10.17766667	0	0	0	0	0	0	100	0.000833333	93.17
84	138	Male	11	6.39427	0	0	0	0	0	0	100	0.000833333	93.08
85	138	Male	21	5.756333333	0	0	0	0	0	0	100	0.000833333	93
86	138	Male	14	10.90763636	0	0	0	0	0	0	100	0.000833333	92.92
87	138	Male	18	5.756333333	0	0	0	0	0	0	100	0.000833333	92.83
88	138	Male	6	8.940727273	0	0	0	0	0	0	100	0.000833333	92.75
89	138	Male	29	8.6934545	0	0	0	0	0	0	100	0.000833333	92.67
90	138	Male	11	5.885	0	0	0	0	0	0	100	0.000833333	92.58
91	138	Male	23	10.90763636	0	0	0	0	0	0	100	0.000833333	92.5
92	138	Male	12	8.570727273	0	0	0	0	0	0	100	0.000833333	92.42
93	138	Male	24	8.940727273	0	0	0	0	0	0	100	0.000833333	92.33
94	138	Male	8	10.90763636	0	0	0	0	0	0	100	0.000833333	92.25
95	138	Male	17	8.570727273	0	0	0	0	0	0	100	0.000833333	92.17
96	138	Male	14	8.940727273	0	0	0	0	0	0	100	0.000833333	92.08
97	138	Male	18	10.406417	0	0	0	0	0	0	100	0.000833333	92
98	138	Male	7	8.570727273	0	0	0	0	0	0	100	0.000833333	91.92
99	138	Male	6	6.39427	0	0	0	0	0	0	100	0.000833333	91.83
100	138	Male	23	6.39427	0	0	0	0	0	0	100	0.000833333	91.75
101	138	Male	24	10.406417	0	0	0	0	0	0	100	0.000833333	91.67
102	138	Male	11	8.6934545	0	0	0	0	0	0	100	0.000833333	91.58
103	138	Male	21	8.6934545	0	0	0	0	0	0	100	0.000833333	91.5
104	138	Male	12	5.756333333	0	0	0	0	0	0	100	0.000833333	91.42
105	373	Male	14	8.482	0	0	0	0	0	0	100	0.000833333	91.33
106	373	Male	16	5.738333333	0	0	0	0	0	0	100	0.000833333	91.25
107	373	Male	13	8.395	0	0	0	0	0	0	100	0.000833333	91.17
108	373	Male	12	4.483727273	0	0	0	0	0	0	100	0.000833333	91.08
109	373	Male	16	8.4155455	0	0	0	0	0	0	100	0.000833333	91
110	373	Male	14	5.738333333	0	0	0	0	0	0	100	0.000833333	90.92
111	373	Male	12	8.1724	0	0	0	0	0	0	100	0.000833333	90.83
112	373	Male	17	8.1724	0	0	0	0	0	0	100	0.000833333	90.75
113	373	Male	22	8.395	0	0	0	0	0	0	100	0.000833333	90.67
114	373	Male	3	7.648833333	0	0	0	0	0	0	100	0.000833333	90.58
115	373	Male	14	8.395	0	0	0	0	0	0	100	0.000833333	90.5
116	373	Male	16	8.107545455	0	0	0	0	0	0	100	0.000833333	90.42
117	373	Male	16	8.1762727	0	0	0	0	0	0	100	0.000833333	90.33
118	373	Male	13	8.1724	0	0	0	0	0	0	100	0.000833333	90.25
119	373	Male	13	7.44975	0	0	0	0	0	0	100	0.000833333	90.17
120	373	Male	14	4.483727273	0	0	0	0	0	0	100	0.000833333	90.08
121	373	Male	16	8.4155455	0	0	0	0	0	0	100	0.000833333	90
122	373	Male	13	8.1724	0	0	0	0	0	0	100	0.000833333	89.92
123	373	Male	16	7.648833333	0	0	0	0	0	0	100	0.000833333	89.83
124	373	Male	12	7.648833333	0	0	0	0	0	0	100	0.000833333	89.75
125	373	Male	8	7.44975	0	0	0	0	0	0	100	0.000833333	89.67
126	373	Male	17	4.483727273	0	0	0	0	0	0	100	0.000833333	89.58
127	373	Male	14	8.1762727	0	0	0	0	0	0	100	0.000833333	89.5
128	373	Male	13	5.738333333	0	0	0	0	0	0	100	0.000833333	89.42
129	373	Male	16	8.1762727	0	0	0	0	0	0	100	0.000833333	89.33
130	373	Male	13	4.483727273	0	0	0	0	0	0	100	0.000833333	89.25
131	373	Male	12	7.648833333	0	0	0	0	0	0	100	0.000833333	89.17
132	373	Male	16	8.1762727	0	0	0	0	0	0	100	0.000833333	89.08
133	373	Male	16	7.44975	0	0	0	0	0	0	100	0.000833333	89
134	373	Male	14	8.395	0	0	0	0	0	0	100	0.000833333	88.92
135	373	Male	17	8.4155455	0	0	0	0	0	0	100	0.000833333	88.83
136	373	Male	3	8.107545455	0	0	0	0	0	0	100	0.000833333	88.75
137	373	Male	13	7.648833333	0	0	0	0	0	0	100	0.000833333	88.67
138	373	Male	14	8.482	0	0	0	0	0	0	100	0.000833333	88.58
139	373	Male	13	8.107545455	0	0	0	0	0	0	100	0.000833333	88.5
140	373	Male	7	8.107545455	0	0	0	0	0	0	100	0.000833333	88.42
141	373	Male	12	4.483727273	0	0	0	0	0	0	100	0.000833333	88.33
142	373	Male	16	8.4155455	0	0	0	0	0	0	100	0.000833333	88.25
143	373	Male	14	5.738333333	0	0	0	0	0	0	100	0.000833333	88.17
144	379	Male	18	7.8355	0	0	0	0	0	0	100	0.000833333	88.08
145	379	Male	23	6.6932727	0	0	0	0	0	0	100	0.000833333	88
146	379	Male	22	9.2851667	0	0	0	0	0	0	100	0.000833333	87.92
147	379	Male	15	9.2851667	0	0	0	0	0	0	100	0.000833333	87.83
148	379	Male	16	9.2851667	0	0	0	0	0	0	100	0.000833333	87.75
149	379	Male	11	9.633	0	0	0	0	0	0	100	0.000833333	87.67
150	379	Male	13	9.633	0	0	0	0	0	0	100	0.000833333	87.58
151	379	Male	16	8.580083333	0	0	0	0	0	0	100	0.000833333	87.5
152	379	Male	16	9.8240909	0	0	0	0	0	0	100	0.000833333	87.42
153	379	Male	15	10.538273	0	0	0	0	0	0	100	0.000833333	87.33
154	379	Male	11	8.580083333	0	0	0	0	0	0	100	0.000833333	87.25
155	379	Male	16	6.015909091	0	0	0	0	0	0	100	0.000833333	87.17
156	379	Male	7	6.6932727	0	0	0	0	0	0	100	0.000833333	87.08
157	379	Male	15	10.538273	0	0	0	0	0	0	100	0.000833333	87
158	379	Male	15	9.2712727	0	0	0	0	0	0	100	0.000833333	86.92
159	379	Male	19	9.633	0	0	0	0	0	0	100	0.000833333	86.83
160	379	Male	11	9.2712727	0	0	0	0	0	0	100	0.000833333	86.75
161	379	Male	16	9.2851667	0	0	0	0	0	0	100	0.000833333	86.67
162	379	Male	15	9.633	0	0	0	0	0	0	100	0.000833333	86.58
163	379	Male	23	9.2712727	0	0	0	0	0	0	100	0.000833333	86.5
164	379	Male	15	5.062181818	0	0	0	0	0	0	100	0.000833333	86.42
165	379	Male	19	6.015909091	0	0	0	0	0	0	100	0.000833333	86.33
166	379	Male	12	5.080181818	0	0	0	0	0	0	100	0.000833333	86.25
167	379	Male	11	10.538273	0	0	0	0	0	0	100	0.000833333	86.17
168	379	Male	17	8.580083333	0	0	0	0	0	0	100	0.000833333	86.08
169	380	Male	13	5.742545455	0	0	0	0	0	0	100	0.000833333	86
170	380	Male	17	3.7038182	0	0	0	0	0	0	100	0.000833333	85.92
171	380	Male	12	5.304583333	0	0	0	0	0	0	100	0.000833333	85.83
172	380	Male	14	4.88809	0	0	0	0	0	0	100	0.000833333	85.75
173	380	Male	13	8.058	0	0	0	0	0	0	100	0.000833333	85.67
174	380	Male	13	4.88809	0	0	0	0	0	0	100	0.000833333	85.58
175	380	Male	17	9.64	0	0	0	0	0	0	100	0.000833333	85.5
176	380	Male	10	3.7038182	0	0	0	0	0	0	100	0.000833333	85.42
177	380	Male	11	5.304583333	0	0	0	0	0	0	100	0.000833333	85.33
178	380	Male	11	5.8455	0	0	0	0	0	0	100	0.000833333	85.25
179	380	Male	14	5.304583333	0	0	0	0	0	0	100	0.000833333	85.17
180	380	Male	14	5.304583333	0	0	0	0	0	0	100	0.000833333	85.08
181	380	Male	13	7.636818	0	0	0	0	0	0	100	0.000833333	85
182	380	Male	13	5.3150909	0	0	0	0	0	0	100	0.000833333	84.92
183	380	Male	17	7.10575	0	0	0	0	0	0	100	0.000833333	84.83
184	380	Male	12	7.636818	0	0	0	0	0	0	100	0.000833333	84.75
185	380	Male	11	8.086181818	0	0	0	0	0	0	100	0.000833333	84.67
186	380	Male	10	5.3150909	0	0	0	0	0	0	100	0.000833333	84.58
187	380	Male	11	7.0622727	0	0	0	0	0	0	100	0.000833333	84.5
188	380	Male	11	5.42125	0	0	0	0	0	0	100	0.000833333	84.42
189	380	Male	11	7.0622727	0	0	0	0	0	0	100	0.000833333	84.33
190	380	Male	13	5.42125	0	0	0	0	0	0	100	0.000833333	84.25
191	380	Male	13	5.304583333	0	0	0	0	0	0	100	0.000833333	84.17
192	380	Male	12	5.304583333	0	0	0	0	0	0	100	0.000833333	84.08
193	380	Male	14	5.42125	0	0	0	0	0	0	100	0.000833333	84
194	380	Male	12	3.7038182	0	0	0	0	0	0	100	0.000833333	83.92
195	380	Male	10	5.742545455	0	0	0	0	0	0	100	0.000833333	83.83
196	380	Male	11	7.10575	0	0	0	0	0	0	100	0.000833333	83.75
197	380	Male	11	7.0622727	0	0	0	0	0	0	100	0.000833333	83.67
198	380	Male	12	3.7038182	0	0	0	0	0	0	100	0.000833333	83.58
199	380	Male	12	5.3150909	0	0	0	0	0	0	100	0.000833333	83.5
200	380	Male	12	4.336833333	0	0	0	0	0	0	100	0.000833333	83.42
201	502	Male	15	10.325167	0	0	0	0	0	0	100	0.000833333	83.33
202	502	Male	9	6.7815833	0	0	0	0	0	0	100	0.000833333	83.25
203	502	Male	13	8.912	0	0	0	0	0	0	100	0.000833333	83.17
204	502	Male	18	9.1024167	0	0	0	0	0	0	100	0.000833333	83.08
205	502	Male	9	7.743166667	0	0	0	0	0	0	100	0.000833333	83
206	502	Male	11	7.859636364	0	0	0	0	0	0	100	0.000833333	82.92
207	502	Male	15	11.2405	0	0	0	0	0	0	100	0.000833333	82.83
208	502	Male	15	7.743166667	0	0	0	0	0	0	100	0.000833333	82.75
209	502	Male	18	7.956818182	0	0	0	0	0	0	100	0.000833333	82.67
210	502	Male	10	6.495	0	0	0	0	0	0	100	0.000833333	82.58
211	502	Male	9	11.2405	0	0	0	0	0	0	100	0.000833333	82.5
212	502	Male	20	8.891083333	0	0	0	0	0	0	100	0.000833333	82.42
213	502	Male	15	10.325167	0	0	0	0	0	0	100	0.000833333	82.33
214	502	Male	18	8.912	0	0	0	0	0	0	100	0.000833333	82.25
215	502	Male	26	11.2405	0	0	0	0	0	0	100	0.000833333	82.17
216	502	Male	14	11.2405	0	0	0	0	0	0	100	0.000833333	82.08
217	502	Male	7	7.956818182	0	0	0	0	0	0	100	0.000833333	82
218	502	Male	10	8.912	0	0	0	0	0	0	100	0.000833333	81.92
219	502	Male	9	10.325167	0	0	0	0	0	0	100	0.000833333	81.83
220	502	Male	7	9.1024167	0	0	0	0	0	0	100	0.000833333	81.75
221	502	Male	10	7.859636364	0	0	0	0	0	0	100	0.000833333	81.67
222	502	Male	13	11.2405	0	0	0	0	0	0	100	0.000833333	81.58
223	502	Male	18	7.859636364	0	0	0	0	0	0	100	0.000833333	81.5
224	502	Male	18	8.891083333	0	0	0	0	0	0	100	0.000833333	81.42
225	502	Male	15	11.2405	0	0	0	0	0	0	100	0.000833333	81.33
226	502	Male	15	7.743166667	0	0	0	0	0	0	100	0.000833333	81.25
227	502	Male	14	8.912	0	0	0	0	0	0	100	0.000833333	81.17
228	502	Male	10	9.1024167	0	0	0	0	0	0	100	0.000833333	81.08
229	502	Male	15	10.325167	0	0	0	0	0	0	100	0.000833333	81
230	738	Male	18	8.72483	0	0	0	0	0	0	100	0.000833333	80.92
231	738	Male	14	5.861	0	0	0	0	0	0	100	0.000833333	80.83
232	738	Male	11	6.414416667	0	0	0	0	0	0	100	0.000833333	80.75
233	738	Male	16	8.182666667	0	0	0	0	0	0	100	0.000833333	80.67
234	738	Male	15	7.938	0	0	0	0	0	0	100	0.000833333	80.58
235	738	Male	17	8.72483	0	0	0	0	0	0	100	0.000833333	80.5
236	738	Male	11	10.586167	0	0	0	0	0	0	100	0.000833333	80.42
237	738	Male	8	7.9533636	0	0	0	0	0	0	100	0.000833333	80.33
238	738	Male	17	7.680166667	0	0	0	0	0	0	100	0.000833333	80.25
239	738	Male	11	7.4622727	0	0	0	0	0	0	100	0.000833333	80.17
240	738	Male	11	10.586167	0	0	0	0	0	0	100	0.000833333	80.08
241	738	Male	15	4.3311818	0	0	0	0	0	0	100	0.000833333	80
242	738	Male	10	10.586167	0	0	0	0	0	0	100	0.000833333	79.92
243	738	Male	28	7.938	0	0	0	0	0	0	100	0.000833333	79.83
244	738	Male	16	5.206636364	0	0	0	0	0	0	100	0.000833333	79.75
245	738	Male	11	5.59825	0	0	0	0	0	0	100	0.000833333	79.67
246	738	Male	8	8.182666667	0	0	0	0	0	0	100	0.000833333	79.58
247	738	Male	16	8.72483	0	0	0	0	0	0	100	0.000833333	79.5
248	738	Male	16	5.59825	0	0	0	0	0	0	100	0.000833333	79.42
249	738	Male	11	7.4622727	0	0	0	0	0	0	100	0.000833333	79.33
250	738	Male	16	8.182666667	0	0	0	0	0	0	100	0.000833333	79.25
251	738	Male	11	6.414416667	0	0	0	0	0	0	100	0.000833333	79.17
252	738	Male	15	8.182666667	0	0	0	0	0	0	100	0.000833333	79.08
253	738	Male	11	6.414416667	0	0	0	0	0	0	100	0.000833333	79
254	765	Male	7	7.987	0	0	0	0	0	0	100	0.000833333	78.92
255	765	Male	16	7.1868333	0	0	0	0	0	0	100	0.000833333	78.83
256	765	Male	19	6.00175	0	0	0	0	0	0	100	0.000833333	78.75
257	765	Male	3	9.242636364	0	0	0	0	0	0	100	0.000833333	78.67
258	765	Male	18	6.00175	0	0	0	0	0	0	100	0.000833333	78.58
259	765	Male	12	9.8952727	0	0	0	0	0	0	100	0.000833333	78.5
260	765	Male	12	6.11825	0	0	0	0	0	0	100	0.000833333	78.42
261	765	Male	10	7.1868333	0	0	0	0	0	0	100	0.000833333	78.33
262	765	Male	12	6.118545455	0	0	0	0	0	0	100	0.000833333	78.25
263	765	Male	19	9.0541818	0	0	0	0	0	0	100	0.000833333	78.17
264	765	Male	10	6.00175	0	0	0	0	0	0	100	0.000833333	78.08
265	765	Male	11	7.6578182	0	0	0	0	0	0	100	0.000833333	78
266	765	Male	3	7.1868333	0	0	0	0	0	0	100	0.000833333	77.92
267	765	Male	7	5.9328	0	0	0	0	0	0	100	0.000833333	77.83
268	765	Male	14	5.9329	0	0	0	0	0	0	100	0.000833333	77.75
269	765	Male	17	9.0541818	0	0	0	0	0	0	100	0.000833333	77.67
270	765	Male	18	6.118545455	0	0	0	0	0	0	100	0.000833333	77.58
271	765	Male	12	9.8952727	0	0	0	0	0	0	100	0.000833333	77.5
272	765	Male	10	9.417545455	0	0	0	0	0	0	100	0.000833333	77.42
273	765	Male	12	9.242636364	0	0	0	0	0	0	100	0.000833333	77.33
274	765	Male	3	7.5526364	0	0	0	0	0	0	100	0.000833333	77.25
275	765	Male	6	9.8952727	0	0	0	0	0	0	100	0.000833333	77.17
276	765	Male	12	5.9328	0	0	0	0	0	0	100	0.000833333	77.08
277	765	Male	19	5.9328	0	0	0	0	0	0	100	0.000833333	77
278	765	Male	3	6.00175	0	0	0	0	0	0	100	0.000833333	76.92
279	765	Male	10	11.454	0	0	0	0	0	0	100	0.000833333	76.83
280	765	Male	11	7.987	0	0	0	0	0	0	100	0.000833333	76.75
281	765	Male	7	11.454	0	0	0	0	0	0	100	0.000833333	76.67
282	765	Male	12	5.9328	0	0	0	0	0	0	100	0.000833333	76.58
283	765	Male	10	11.454	0	0	0	0	0	0	100	0.000833333	76.5
284	765	Male	6	6.11825	0	0	0	0	0	0	100	0.000833333	76.42
285	765	Male	11	6.118545455	0	0	0	0	0	0	100	0.000833333	76.33
286	765	Male	12	6.3441818	0	0	0	0	0	0	100	0.000833333	76.25
287	765	Male	14	7.6578182	0	0	0	0	0	0	100	0.000833333	76.17
288	765	Male	11	9.0541818	0	0	0	0	0	0	100	0.000833333	76.08
289	765	Male	12	7.5526364	0	0	0	0	0	0	100	0.000833333	76
290	765	Male	12	6.11825	0	0	0	0	0	0	100	0.000833333	75.92
291	818	Male	14	4.52	0	0	0	0	0	0	100	0.000833333	75.83
292	818	Male	4	6.0949	0	0	0	0	0	0	100	0.000833333	75.75
293	818	Male	4	3.9628333	0	0	0	0	0	0	100	0.000833333	75.67
294	818	Male	14	8.2212727	0	0	0	0	0	0	100	0.000833333	75.58
295	818	Male	3	6.88225	0	0	0	0	0	0	100	0.000833333	75.5
296	818	Male	11	8.290363636	0	0	0	0	0	0	100	0.000833333	75.42
297	818	Male	28	6.9572727	0	0	0	0	0	0	100	0.000833333	75.33
298	818	Male	28	8.290363636	0	0	0	0	0	0	100	0.000833333	75.25
299	59	Female	23	8.1875	0	0	0	0	0	0	100	0.000833333	75.17
300	59	Female	14	8.615	0	0	0	0	0	0	100	0.000833333	75.08
301	59	Female	18	7.267833333	0	0	0	0	0	0	100	0.000833333	75
302	59	Female	13	7.089166667	0	0	0	0	0	0	100	0.000833333	74.92
303	59	Female	13	9.678333333	0	0	0	0	0	0	100	0.000833333	74.83
304	59	Female	14	5.34975	0	0	0	0	0	0	100	0.000833333	74.75
305	59	Female	10	4.52025	0	0	0	0	0	0	100	0.000833333	74.67
306	59	Female	13	6.832	0	0	0	0	0	0	100	0.000833333	74.58
307	59	Female	15	5.891416667	0	0	0	0	0	0	100	0.000833333	74.5
308	59	Female	15	5.34975	0	0	0	0	0	0	100	0.000833333	74.42
309	59	Female	14	7.6978	0	0	0	0	0	0	100	0.000833333	74.33
310	59	Female	13	7.267833333	0	0	0	0	0	0	100	0.000833333	74.25
311	59	Female	11	7.267833333	0	0	0	0	0	0	100	0.000833333	74.17
312	59	Female	11	5.34975	0	0	0	0	0	0	100	0.000833333	74.08
313	59	Female	14	7.089166667	0	0	0	0	0	0	100	0.000833333	74
314	59	Female	21	9.678333333	0	0	0	0	0	0	100	0.000833333	73.92
315	59	Female	10	7.267833333	0	0	0	0	0	0	100	0.000833333	73.83
316	59	Female	15	5.891416667	0	0	0	0	0	0	100	0.000833333	73.75
317	59	Female	12	6.0732	0	0	0	0	0	0	100	0.000833333	73.67
318	59	Female	18	8.03975	0	0	0	0	0	0	100	0.000833333	73.58
319	59	Female	29	5.891416667	0	0	0	0	0	0	100	0.000833333	73.5
320	59	Female	11	7.267833333	0	0	0	0	0	0	100	0.000833333	73.42
321	59	Female	14	4.52025	0	0	0	0	0	0	100	0.000833333	73.33
322	59	Female	21	9.678333333	0	0	0	0	0	0	100	0.000833333	73.25
323	59	Female	10	5.34975	0	0	0	0	0	0	100	0.000833333	73.17
324	59	Female	15	8.1875	0	0	0	0	0	0	100	0.000833333	73.08
325	59	Female	11	5.891416667	0	0	0	0	0	0	100	0.000833333	73
326	59	Female	11	6.832	0	0	0	0	0	0	100	0.000833333	72.92
327	59	Female	13	7.6978	0	0	0	0	0	0	100	0.000833333	72.83
328	59	Female	15	8.03975	0	0	0	0	0	0	100	0.000833333	72.75
329	59	Female	15	3.980583333	0	0	0	0	0	0	100	0.000833333	72.67
330	75	Female	13	8.510833333	0	0	0	0	0	0	100	0.000833333	72.58
331	75	Female	13	6.714583333	0	0	0	0	0	0	100	0.000833333	72.5
332	75	Female	11	9.13725	0	0	0	0	0	0	100	0.000833333	72.42
333	75	Female	12	8.265083333	0	0	0	0	0	0	100	0.000833333	72.33
334	75	Female	13	6.4995	0	0	0	0	0	0	100	0.000833333	72.25
335	75	Female	11	9.801833333	0	0	0	0	0	0	100	0.000833333	72.17
336	75	Female	16	3.194083333	0	0	0	0	0	0	100	0.000833333	72.08
337	75	Female	10	6.4995	0	0	0	0	0	0	100	0.000833333	72
338	75	Female	9	7.636363636	0	0	0	0	0	0	100	0.000833333	71.92
339	75	Female	11	6.49816667	0	0	0	0	0	0	100	0.000833333	71.83
340	75	Female	10	6.1105	0	0	0	0	0	0	100	0.000833333	71.75
341	75	Female	13	6.4995	0	0	0	0	0	0	100	0.000833333	71.67
342	75	Female	13	7.636363636	0	0	0	0	0	0	100	0.000833333	71.58
343	75	Female	13	8.048583333	0	0	0	0	0	0	100	0.000833333	71.5
344	75	Female	29	8.78025	0	0	0	0	0	0	100	0.000833333	71.42
345	75	Female	11	9.801833333	0	0	0	0	0	0	100	0.000833333	71.33
346	75	Female	16	5.909416667	0	0	0	0	0	0	100	0.000833333	71.25
347	75	Female	12	6.1105	0	0	0	0	0	0	100	0.000833333	71.17
348	75	Female	10	6.49816667	0	0	0	0	0	0	100	0.000833333	71.08
349	75	Female	11	8.265083333	0	0	0	0	0	0	100	0.000833333	71
350	75	Female	13	7.636363636	0	0	0	0	0	0	100	0.000833333	70.92
351	75	Female	10	5.909416667	0	0	0	0	0	0	100	0.000833333	70.83
352	75	Female	10	8.265083333	0	0	0	0	0	0	100	0.000833333	70.75
353	75	Female	13	8.78025	0	0	0	0	0	0	100	0.000833333	70.67
354	75	Female	11	9.2425833	0	0	0	0	0	0	100	0.000833333	70.58
355	75	Female	16	9.801833333	0	0	0	0	0	0	100	0.000833333	70.5
356	75	Female	25	10.19916667	0	0	0	0	0	0	100	0.000833333	70.42
357	75	Female	12	6.1105	0	0	0	0	0	0	100	0.000833333	70.33
358	75	Female	41	10.19916667	0	0	0	0	0	0	100	0.000833333	70.25
359	75	Female	10	8.510833333	0	0	0	0	0	0	100	0.000833333	70.17
360	75	Female	9	6.4995	0	0	0	0	0	0	100	0.000833333	70.08
361	75	Female	11	9.2425833	0	0	0	0	0	0	100	0.000833333	70
362	75	Female	13	8.78025	0	0	0	0	0	0	100	0.000833333	69.92
363	75	Female	10	8.048583333	0	0	0	0	0	0	100	0.000833333	69.83
364	138	Female	9	7.293727273	0	0	0	0	0	0	100	0.000833333	69.75
365	138	Female	9	7.842	0	0	0	0	0	0	100	0.000833333	69.67
366	138	Female	18	9.213181818	0	0	0	0	0	0	100	0.000833333	69.58
367	138	Female	13	8.924272727	0	0	0	0	0	0	100	0.000833333	69.5
368	138	Female	11	7.293727273	0	0	0	0	0	0	100	0.000833333	69.42
369	138	Female	18	6.004727273	0	0	0	0	0	0	100	0.000833333	69.33
370	138	Female	17	8.924272727	0	0	0	0	0	0	100	0.000833333	69.25
371	138	Female	10	4.926636364	0	0	0	0	0	0	100	0.000833333	69.17
372	138	Female	18	5.407454545	0	0	0	0	0	0	100	0.000833333	69.08
373	138	Female	13	9.213181818	0	0	0	0	0	0	100	0.000833333	69
374	138	Female	11	6.937	0	0	0	0	0	0	100	0.000833333	68.92
375	138	Female	11	5.407454545	0	0	0	0	0	0	100	0.000833333	68.83
376	138	Female	19	8.368727273	0	0	0	0	0	0	100	0.000833333	68.75
377	138	Female	17	7.571416667	0	0	0	0	0	0	100	0.000833333	68.67
378	138	Female	18	8.368727273	0	0	0	0	0	0	100	0.000833333	68.58
379	138	Female	14	8.924272727	0	0	0	0	0	0	100	0.000833333	68.5
380	138	Female	18	7.842	0	0	0	0	0	0	100	0.000833333	68.42
381	138	Female	19	7.571416667	0	0	0	0	0	0	100	0.000833333	68.33
382	138	Female	10	7.842	0	0	0	0	0	0	100	0.000833333	68.25
383	138	Female	9	6.004727273	0	0	0	0	0	0	100	0.000833333	68.17
384	138	Female	18	8.360636364	0	0	0	0	0	0	100	0.000833333	68.08
385	138	Female	14	5.407454545	0	0	0	0	0	0	100	0.000833333	68
386	138	Female	11	7.682272727	0	0	0	0	0	0	100	0.000833333	67.92
387	138	Female	9	6.004727273	0	0	0	0	0	0	100	0.000833333	67.83
388	138	Female	13	6.004727273	0	0	0	0	0	0	100	0.000833333	67.75
389	138	Female	14	7.842	0	0	0	0	0	0	100	0.000833333	67.67
390	138	Female	9	8.368727273	0	0	0	0	0	0	100	0.000833333	67.58
391	138	Female	19	6.382818182	0	0	0	0	0	0	100	0.000833333	67.5
392	138	Female	14	5.407454545	0	0	0	0	0	0	100	0.000833333	67.42
393	138	Female	10	6.937	0	0	0	0	0	0	100	0.000833333	67.33
394	373	Female	8	5.545416667	0	0	0	0	0	0	100	0.000833333	67.25
395	373	Female	11	7.4293333	0	0	0	0	0	0	100	0.000833333	67.17
396	373	Female	12	7.183666667	0	0	0	0	0	0	100	0.000833333	67.08
397	373	Female	11	5.545416667	0	0	0	0	0	0	100	0.000833333	67
398	373	Female	12	7.6275	0	0	0	0	0	0	100	0.000833333	66.92
399	373	Female	9	6.6491667	0	0	0	0	0	0	100	0.000833333	66.83
400	373	Female	12	7.9788	0	0	0	0	0	0	100	0.000833333	66.75
401	373	Female	12	7.6275	0	0	0	0	0	0	100	0.000833333	66.67
402	373	Female	10	7.183666667	0	0	0	0	0	0	100	0.000833333	66.58
403	373	Female	11	7.183666667	0	0	0	0	0	0	100	0.000833333	66.5
404	373	Female	12	6.246909091	0	0	0	0	0	0	100	0.000833333	66.42
405	373	Female	12	5.414333333	0	0	0	0	0	0	100	0.000833333	66.33
406	373	Female	10	6.77575	0	0	0	0	0	0	100	0.000833333	66.25
407	373	Female	12	8.091583333	0	0	0	0	0	0	100	0.000833333	66.17
408	373	Female	12	7.6275	0	0	0	0	0	0	100	0.000833333	66.08
409	373	Female	18	7.4293333	0	0	0	0	0	0	100	0.000833333	66
410	373	Female	10	8.091583333	0	0	0	0	0	0	100	0.000833333	65.92
411	373	Female	11	5.414333333	0	0	0	0	0	0	100	0.000833333	65.83
412	373	Female	10	5.445833333	0	0	0	0	0	0	100	0.000833333	65.75
413	373	Female	11	7.580083333	0	0	0	0	0	0	100	0.000833333	65.67
414	373	Female	12	5.545416667	0	0	0	0	0	0	100	0.000833333	65.58
415	373	Female	28	8.8411	0	0	0	0	0	0	100	0.000833333	65.5
416	373	Female	12	6.586333333	0	0	0	0	0	0	100	0.000833333	65.42
417	373	Female	10	7.9788	0	0	0	0	0	0	100	0.000833333	65.33
418	373	Female	11	7.580083333	0	0	0	0	0	0	100	0.000833333	65.25
419	373	Female	10	7.6275	0	0	0	0	0	0	100	0.000833333	65.17
420	379	Female	12	7.382916667	0	0	0	0	0	0	100	0.000833333	65.08
421	379	Female	14	10.1535	0	0	0	0	0	0	100	0.000833333	65
422	379	Female	18	10.83108333	0	0	0	0	0	0	100	0.000833333	64.92
423	379	Female	13	8.152916667	0	0	0	0	0	0	100	0.000833333	64.83
424	379	Female	11	8.152916667	0	0	0	0	0	0	100	0.000833333	64.75
425	379	Female	14	8.46675	0	0	0	0	0	0	100	0.000833333	64.67
426	379	Female	16	7.43925	0	0	0	0	0	0	100	0.000833333	64.58
427	379	Female	13	10.1535	0	0	0	0	0	0	100	0.000833333	64.5
428	379	Female	13	9.731666667	0	0	0	0	0	0	100	0.000833333	64.42
429	379	Female	11	6.962272727	0	0	0	0	0	0	100	0.000833333	64.33
430	379	Female	15	6.962272727	0	0	0	0	0	0	100	0.000833333	64.25
431	379	Female	10	7.119	0	0	0	0	0	0	100	0.000833333	64.17
432	379	Female	14	10.83108333	0	0	0	0	0	0	100	0.000833333	64.08
433	379	Female	11	10.1535	0	0	0	0	0	0	100	0.000833333	64
434	379	Female	14	9.731666667	0	0	0	0	0	0	100	0.000833333	63.92
435	379	Female	18	7.723833333	0	0	0	0	0	0	100	0.000833333	63.83
436	379	Female	12	9.731666667	0	0	0	0	0	0	100	0.000833333	63.75
437	379	Female	14	10.1535	0	0	0	0	0	0	100	0.000833333	63.67
438	379	Female	11	7.382916667	0	0	0	0	0	0	100	0.000833333	63.58
439	379	Female	14	9.731666667	0	0	0	0	0	0	100	0.000833333	63.5
440	379	Female	12	4.615	0	0	0	0	0	0	100	0.000833333	63.42
441	379	Female	12	9.731666667	0	0	0	0	0	0	100	0.000833333	63.33
442	379	Female	14	7.723833333	0	0	0	0	0	0	100	0.000833333	63.25
443	379	Female	18	8.641	0	0	0	0	0	0	100	0.000833333	63.17
444	379	Female	13	7.43925	0	0	0	0	0	0	100	0.000833333	63.08
445	379	Female	13	6.962272727	0	0	0	0	0	0	100	0.000833333	63
446	379	Female	18	9.731666667	0	0	0	0	0	0	100	0.000833333	62.92
447	379	Female	12	8.641	0	0	0	0	0	0	100	0.000833333	62.83
448	379	Female	2	7.723833333	0	0	0	0	0	0	100	0.000833333	62.75
449	379	Female	14	5.929666667	0	0	0	0	0	0	100	0.000833333	62.67
450	379	Female	12	6.962272727	0	0	0	0	0	0	100	0.000833333	62.58
451	379	Female	14	8.46675	0	0	0	0	0	0	100	0.000833333	62.5
452	380	Female	9	7.897916667	0	0	0	0	0	0	100	0.000833333	62.42
453	380	Female	10	8.428181818	0	0	0	0	0	0	100	0.000833333	62.33
454	380	Female	10	8.428181818	0	0	0	0	0	0	100	0.000833333	62.25
455	380	Female	10	7.485666667	0	0	0	0	0	0	100	0.000833333	62.17
456	380	Female	10	6.856727273	0	0	0	0	0	0	100	0.000833333	62.08
457	380	Female	15	8.428181818	0	0	0	0	0	0	100	0.000833333	62
458	380	Female	10	6.5215	0	0	0	0	0	0	100	0.000833333	61.92
459	380	Female	18	2.142333333	0	0	0	0	0	0	100	0.000833333	61.83
460	380	Female	10	7.552166667	0	0	0	0	0	0	100	0.000833333	61.75
461	380	Female	9	4.2005	0	0	0	0	0	0	100	0.000833333	61.67
462	380	Female	9	8.428181818	0	0	0	0	0	0	100	0.000833333	61.58
463	380	Female	10	7.552166667	0	0	0	0	0	0	100	0.000833333	61.5
464	380	Female	8	7.897916667	0	0	0	0	0	0	100	0.000833333	61.42
465	380	Female	23	8.428181818	0	0	0	0	0	0	100	0.000833333	61.33
466	380	Female	9	6.4199167	0	0	0	0	0	0	100	0.000833333	61.25
467	380	Female	10	6.1415	0	0	0	0	0	0	100	0.000833333	61.17
468	380	Female	26	6.5215	0	0	0	0	0	0	100	0.000833333	61.08
469	380	Female	12	7.485666667	0	0	0	0	0	0	100	0.000833333	61
470	380	Female	15	8.428181818	0	0	0	0	0	0	100	0.000833333	60.92
471	380	Female	10	4.2005	0	0	0	0	0	0	100	0.000833333	60.83
472	380	Female	10	7.849181818	0	0	0	0	0	0	100	0.000833333	60.75
473	380	Female	18	7.897916667	0	0	0	0	0	0	100	0.000833333	60.67
474	380	Female	9	7.873833333	0	0	0	0	0	0	100	0.000833333	60.58
475	380	Female	28	4.2005	0	0	0	0	0	0	100	0.000833333	60.5
476	380	Female	10	6.1415	0	0	0	0	0	0	100	0.000833333	60.42
477	380	Female	9	6.1415	0	0	0	0	0	0	100	0.000833333	60.33
478	380	Female	8	7.873833333	0	0	0	0	0	0	100	0.000833333	60.25
479	380	Female	10	2.142333333	0	0	0	0	0	0	100	0.000833333	60.17
480	380	Female	23	6.5215	0	0	0	0	0	0	100	0.000833333	60.08
481	380	Female	9	7.485666667	0	0	0	0	0	0	100	0.000833333	60
482	380	Female	10	2.142333333	0	0	0	0	0	0	100	0.000833333	59.92
483	380	Female	10	6.5215	0	0	0	0	0	0	100	0.000833333	59.83
484	380	Female	26	6.4199167	0	0	0	0	0	0	100	0.000833333	59.75
485	380	Female	12	4.375916667	0	0	0	0	0	0	100	0.000833333	59.67
486	380	Female	10	7.849181818	0	0	0	0	0	0	100	0.000833333	59.58
487	380	Female	10	8.428181818	0	0	0	0	0	0	100	0.000833333	59.5
488	380	Female	15	6.5215	0	0	0	0	0	0	100	0.000833333	59.42
489	380	Female	12	6.1415	0	0	0	0	0	0	100	0.000833333	59.33
490	380	Female	10	7.897916667	0	0	0	0	0	0	100	0.000833333	59.25
491	380	Female	18	2.142333333	0	0	0	0	0	0	100	0.000833333	59.17
492	380	Female	10	7.897916667	0	0	0	0	0	0	100	0.000833333	59.08
493	380	Female	10	6.1415	0	0	0	0	0	0	100	0.000833333	59
494	380	Female	23	7.897916667	0	0	0	0	0	0	100	0.000833333	58.92
495	380	Female	28	4.375916667	0	0	0	0	0	0	100	0.000833333	58.83
496	502	Female	13	7.665727273	0	0	0	0	0	0	100	0.000833333	58.75
497	502	Female	12	4.5505	0	0	0	0	0	0	100	0.000833333	58.67
498	502	Female	9	7.817083333	0	0	0	0	0	0	100	0.000833333	58.58
499	502	Female	12	4.868	0	0	0	0	0	0	100	0.000833333	58.5
500	502	Female	11	9.2903636	0	0	0	0	0	0	100	0.000833333	58.42
501	502	Female	14	5.803	0	0	0	0	0	0	100	0.000833333	58.33
502	502	Female	7	9.2903636	0	0	0	0	0	0	100	0.000833333	58.25
503	502	Female	25	8.517	0	0	0	0	0	0	100	0.000833333	58.17
504	502	Female	11	5.803	0	0	0	0	0	0	100	0.000833333	58.08
505	502	Female	11	8.517	0	0	0	0	0	0	100	0.000833333	58
506	502	Female	11	6.796666667	0	0	0	0	0	0	100	0.000833333	57.92
507	502	Female	10	9.1676667	0	0	0	0	0	0	100	0.000833333	57.83
508	502	Female	12	8.517	0	0	0	0	0	0	100	0.000833333	57.75
509	502	Female	7	6.355583333	0	0	0	0	0	0	100	0.000833333	57.67
510	502	Female	18	4.5505	0	0	0	0	0	0	100	0.000833333	57.58
511	502	Female	11	6.82075	0	0	0	0	0	0	100	0.000833333	57.5
512	502	Female	14	4.868	0	0	0	0	0	0	100	0.000833333	57.42
513	502	Female	7	9.2903636	0	0	0	0	0	0	100	0.000833333	57.33
514	502	Female	12	4.5505	0	0	0	0	0	0	100	0.000833333	57.25
515	502	Female	14	4.5505	0	0	0	0	0	0	100	0.000833333	57.17
516	502	Female	10	4.868	0	0	0	0	0	0	100	0.000833333	57.08
517	502	Female	12	6.796666667	0	0	0	0	0	0	100	0.000833333	57
518	502	Female	25	4.71875	0	0	0	0	0	0	100	0.000833333	56.92
519	502	Female	11	9.212545455	0	0	0	0	0	0	100	0.000833333	56.83
520	502	Female	9	4.868	0	0	0	0	0	0	100	0.000833333	56.75
521	502	Female	11	9.2903636	0	0	0	0	0	0	100	0.000833333	56.67
522	502	Female	11	4.5505	0	0	0	0	0	0	100	0.000833333	56.58
523	502	Female	10	5.803	0	0	0	0	0	0	100	0.000833333	56.5
524	502	Female	28	7.817083333	0	0	0	0	0	0	100	0.000833333	56.42
525	502	Female	12	6.82075	0	0	0	0	0	0	100	0.000833333	56.33
526	502	Female	7	7.664667	0	0	0	0	0	0	100	0.000833333	56.25
527	502	Female	12	9.2903636	0	0	0	0	0	0	100	0.000833333	56.17
528	502	Female	11	6.355583333	0	0	0	0	0	0	100	0.000833333	56.08
529	502	Female	7	4.71875	0	0	0	0	0	0	100	0.000833333	56
530	502	Female	25	5.803	0	0	0	0	0	0	100	0.000833333	55.92
531	502	Female	11	4.71875	0	0	0	0	0	0	100	0.000833333	55.83
532	502	Female	9	9.212545455	0	0	0	0	0	0	100	0.000833333	55.75
533	502	Female	10	4.5505	0	0	0	0	0	0	100	0.000833333	55.67
534	502	Female	28	9.1676667	0	0	0	0	0	0	100	0.000833333	55.58
535	502	Female	12	8.517	0	0	0	0	0	0	100	0.000833333	55.5
536	502	Female	7	5.803	0	0	0	0	0	0	100	0.000833333	55.42
537	738	Female	13	6.411	0	0	0	0	0	0	100	0.000833333	55.33
538	738	Female	13	3.689083333	0	0	0	0	0	0	100	0.000833333	55.25
539	738	Female	13	6.1373636	0	0	0	0	0	0	100	0.000833333	55.17
540	738	Female	17	4.174666667	0	0	0	0	0	0	100	0.000833333	55.08
541	738	Female	10	9.889583333	0	0	0	0	0	0	100	0.000833333	55
542	738	Female	12	4.740166667	0	0	0	0	0	0	100	0.000833333	54.92
543	738	Female	10	4.174666667	0	0	0	0	0	0	100	0.000833333	54.83
544	738	Female	1	4.740166667	0	0	0	0	0	0	100	0.000833333	54.75
545	738	Female	10	9.889583333	0	0	0	0	0	0	100	0.000833333	54.67
546	738	Female	12	4.895166667	0	0	0	0	0	0	100	0.000833333	54.58
547	738	Female	26	9.889583333	0	0	0	0	0	0	100	0.000833333	54.5
548	738	Female	11	7.947545455	0	0	0	0	0	0	100	0.000833333	54.42
549	738	Female	13	7.947545455	0	0	0	0	0	0	100	0.000833333	54.33
550	738	Female	11	7.243083333	0	0	0	0	0	0	100	0.000833333	54.25
551	738	Female	13	3.689083333	0	0	0	0	0	0	100	0.000833333	54.17
552	738	Female	10	6.411	0	0	0	0	0	0	100	0.000833333	54.08
553	738	Female	17	6.1373636	0	0	0	0	0	0	100	0.000833333	54
554	738	Female	1	9.889583333	0	0	0	0	0	0	100	0.000833333	53.92
555	738	Female	10	7.243083333	0	0	0	0	0	0	100	0.000833333	53.83
556	738	Female	10	3.689083333	0	0	0	0	0	0	100	0.000833333	53.75
557	738	Female	11	5.534454545	0	0	0	0	0	0	100	0.000833333	53.67
558	738	Female	13	3.689083333	0	0	0	0	0	0	100	0.000833333	53.58
559	738	Female	10	4.740166667	0	0	0	0	0	0	100	0.000833333	53.5
560	738	Female	12	7.243083333	0	0	0	0	0	0	100	0.000833333	53.42
561	738	Female	13	5.79425	0	0	0	0	0	0	100	0.000833333	53.33
562	738	Female	10	7.243083333	0	0	0	0	0	0	100	0.000833333	53.25
563	738	Female	17	4.174666667	0	0	0	0	0	0	100	0.000833333	53.17
564	738	Female	10	5.534454545	0	0	0	0	0	0	100	0.000833333	53.08
565	738	Female	12	7.947545455	0	0	0	0	0	0	100	0.000833333	53
566	738	Female	13	4.537166667	0	0	0	0	0	0	100	0.000833333	52.92
567	738	Female	13	9.499916667	0	0	0	0	0	0	100	0.000833333	52.83
568	738	Female	17	4.537166667	0	0	0	0	0	0	100	0.000833333	52.75
569	765	Female	11	8.778090909	0	0	0	0	0	0	100	0.000833333	52.67
570	765	Female	11	7.534083333	0	0	0	0	0	0	100	0.000833333	52.58
571	765	Female	11	3.778	0	0	0	0	0	0	100	0.000833333	52.5
572	765	Female	11	3.778	0	0	0	0	0	0	100	0.000833333	52.42
573	765	Female	11	3.778	0	0	0	0	0	0	100	0.000833333	52.33
574	765	Female	10	3.2608	0	0	0	0	0	0	100	0.000833333	52.25
575	765	Female	7	7.534083333	0	0	0	0	0	0	100	0.000833333	52.17
576	765	Female	21	3.778	0	0	0	0	0	0	100	0.000833333	52.08
577	765	Female	3	4.385833333	0	0	0	0	0	0	100	0.000833333	52
578	765	Female	11	8.231545455	0	0	0	0	0	0	100	0.000833333	51.92
579	765	Female	3	4.9448182	0	0	0	0	0	0	100	0.000833333	51.83
580	765	Female	11	9.833	0	0	0	0	0	0	100	0.000833333	51.75
581	765	Female	11	4.9448182	0	0	0	0	0	0	100	0.000833333	51.67
582	765	Female	10	8.231545455	0	0	0	0	0	0	100	0.000833333	51.58
583	765	Female	7	3.778	0	0	0	0	0	0	100	0.000833333	51.5
584	765	Female	21	4.149727273	0	0	0	0	0	0	100	0.000833333	51.42
585	765	Female	4	8.232916667	0	0	0	0	0	0	100	0.000833333	51.33
586	765	Female	28	5.083166667	0	0	0	0	0	0	100	0.000833333	51.25
587	765	Female	4	7.247666667	0	0	0	0	0	0	100	0.000833333	51.17
588	765	Female	11	7.247666667	0	0	0	0	0	0	100	0.000833333	51.08
589	765	Female	11	9.833	0	0	0	0	0	0	100	0.000833333	51
590	765	Female	9	4.149727273	0	0	0	0	0	0	100	0.000833333	50.92
591	765	Female	10	4.9448182	0	0	0	0	0	0	100	0.000833333	50.83
592	765	Female	28	8.778090909	0	0	0	0	0	0	100	0.000833333	50.75
593	765	Female	28	8.231545455	0	0	0	0	0	0	100	0.000833333	50.67
594	765	Female	4	8.232916667	0	0	0	0	0	0	100	0.000833333	50.58
595	765	Female	3	3.2608	0	0	0	0	0	0	100	0.000833333	50.5
596	765	Female	11	4.149727273	0	0	0	0	0	0	100	0.000833333	50.42
597	765	Female	11	8.231545455	0	0	0	0	0	0	100	0.000833333	50.33
598	765	Female	11	4.923166667	0	0	0	0	0	0	100	0.000833333	50.25
599	765	Female	10	3.778	0	0	0	0	0	0	100	0.000833333	50.17
600	765	Female	21	3.2608	0	0	0	0	0	0	100	0.000833333	50.08
601	765	Female	4	3.778	0	0	0	0	0	0	100	0.000833333	50
602	765	Female	28	8.231545455	0	0	0	0	0	0	100	0.000833333	49.92
603	818	Female	7	4.990666667	0	0	0	0	0	0	100	0.000833333	49.83
604	818	Female	10	5.634545455	0	0	0	0	0	0	100	0.000833333	49.75
605	818	Female	13	5.634545455	0	0	0	0	0	0	100	0.000833333	49.67
606	818	Female	11	7.21625	0	0	0	0	0	0	100	0.000833333	49.58
607	818	Female	12	4.845416667	0	0	0	0	0	0	100	0.000833333	49.5
608	818	Female	13	4.067166667	0	0	0	0	0	0	100	0.000833333	49.42
609	818	Female	4	4.845416667	0	0	0	0	0	0	100	0.000833333	49.33
610	818	Female	15	5.85675	0	0	0	0	0	0	100	0.000833333	49.25
611	818	Female	14	4.845416667	0	0	0	0	0	0	100	0.000833333	49.17
612	818	Female	7	5.7745	0	0	0	0	0	0	100	0.000833333	49.08
613	818	Female	10	4.067166667	0	0	0	0	0	0	100	0.000833333	49
614	818	Female	13	5.963333333	0	0	0	0	0	0	100	0.000833333	48.92
615	818	Female	13	4.973166667	0	0	0	0	0	0	100	0.000833333	48.83
616	818	Female	9	4.744818182	0	0	0	0	0	0	100	0.000833333	48.75
617	818	Female	11	5.537416667	0	0	0	0	0	0	100	0.000833333	48.67
618	818	Female	12	5.7745	0	0	0	0	0	0	100	0.000833333	48.58
619	818	Female	15	7.747333333	0	0	0	0	0	0	100	0.000833333	48.5
620	818	Female	12	4.973166667	0	0	0	0	0	0	100	0.000833333	48.42
621	818	Female	14	5.963333333	0	0	0	0	0	0	100	0.000833333	48.33
622	818	Female	10	7.747333333	0	0	0	0	0	0	100	0.000833333	48.25
623	818	Female	9	4.067166667	0	0	0	0	0	0	100	0.000833333	48.17
624	818	Female	12	7.21625	0	0	0	0	0	0	100	0.000833333	48.08
625	818	Female	15	4.845416667	0	0	0	0	0	0	100	0.000833333	48
626	818	Female	12	4.990666667	0	0	0	0	0	0	100	0.000833333	47.92
627	818	Female	13	4.694166667	0	0	0	0	0	0	100	0.000833333	47.83
628	818	Female	14	7.21625	0	0	0	0	0	0	100	0.000833333	47.75
629	818	Female	7	3.720666667	0	0	0	0	0	0	100	0.000833333	47.67
630	818	Female	10	5.537416667	0	0	0	0	0	0	100	0.000833333	47.58
631	818	Female	13	4.744818182	0	0	0	0	0	0	100	0.000833333	47.5
632	818	Female	9	5.963333333	0	0	0	0	0	0	100	0.000833333	47.42
633	818	Female	11	3.720666667	0	0	0	0	0	0	100	0.000833333	47.33
634	59	Female	10	6.842909091	0.284237991	0.108645513	0.158770943	0.07441573	1	0.006201311	100	0.000833333	47.25
635	59	Female	14	5.891416667	0.284237991	0.108645513	0.258178511	0.121007925	1	0.010083994	99.99379869	0.000833333	47.17
636	59	Female	12	4.52025	0.284237991	0.108645513	0.288423462	0.135183694	1	0.011265308	99.9837147	0.000833333	47.08
637	818	Male	3	8.290363636	9.194082581	1.008348147	0.364886822	0.171021969	1	0.014251831	99.97244939	0.000833333	47
638	818	Male	3	8.2212727	11.58230379	1.099760167	0.401310189	0.188093553	1	0.015674463	99.95819756	0.000833333	46.92
639	818	Male	3	8.578272727	19.81775463	1.318433885	0.461083691	0.216109314	1	0.018009109	99.94252309	0.000833333	46.83
640	379	Female	10	10.83108333	2.312817844	0.520197557	0.480282111	0.225107588	1	0.018758966	99.92451398	0.000833333	46.75
641	738	Female	1	5.79425	2050.838232	3.312143118	0.571625856	0.26792028	1	0.02232669	99.90575502	0.000833333	46.67
642	818	Male	4	10.40875	32.1729742	1.520784411	0.584425377	0.273919398	1	0.022826616	99.88342833	0.000833333	46.58
643	765	Female	4	9.833	32.85895661	1.529673571	0.62226119	0.291652994	1	0.024304416	99.86060171	0.000833333	46.5
644	379	Female	2	8.152916667	472.0238447	2.674883034	0.656178186	0.307549845	1	0.025629154	99.8362973	0.000833333	46.42
645	818	Male	4	6.0949	9.194082581	1.008348147	0.661765179	0.310168461	1	0.025847372	99.81066814	0.000833333	46.33
646	818	Male	3	6.88225	32.1729742	1.520784411	0.662915941	0.310707821	1	0.025892318	99.78482077	0.000833333	46.25
647	738	Female	10	5.79425	1.492677955	0.396666173	0.684585879	0.320864493	1	0.026738708	99.75892845	0.000833333	46.17
648	379	Female	13	9.731666667	2.312817844	0.520197557	0.694903399	0.3257003	1	0.027141692	99.73218974	0.000833333	46.08
649	59	Female	29	4.52025	0.284237991	0.108645513	0.697023368	0.326693927	1	0.027224494	99.70504805	0.000833333	46
650	818	Male	4	8.094583333	28.13571505	1.464425681	0.723657103	0.339177123	1	0.02826476	99.67782356	0.000833333	45.92
651	379	Female	10	6.962272727	2.312817844	0.520197557	0.747166302	0.350195854	1	0.029182988	99.6495588	0.000833333	45.83
652	765	Female	4	4.9448182	7.620534394	0.935534189	0.756779442	0.35470152	1	0.02955846	99.62037581	0.000833333	45.75
653	818	Male	4	8.2212727	35.24048254	1.559193972	0.758614404	0.355561564	1	0.02963013	99.59081735	0.000833333	45.67
654	818	Male	3	3.9628333	10.43210365	1.058126153	0.801037596	0.375445258	1	0.031287105	99.56118722	0.000833333	45.58
655	765	Female	3	7.247666667	103.7480757	2.020146053	0.836191624	0.391921904	1	0.032660159	99.52990012	0.000833333	45.5
656	373	Female	10	8.8411	4.579416942	0.746588817	0.844452406	0.395793722	1	0.03298281	99.49723996	0.000833333	45.42
657	818	Male	4	10.40875	159.7542465	2.206162454	0.847810718	0.397367758	1	0.03311398	99.46425715	0.000833333	45.33
658	59	Male	3	7.996636364	209.746927	2.323761251	0.871777012	0.408600728	1	0.034050061	99.43114317	0.000833333	45.25
659	379	Female	2	4.615	112.3521701	2.054429839	0.890327124	0.417295141	1	0.034774595	99.39709311	0.000833333	45.17
660	373	Male	3	8.395	428.9523065	2.633420283	0.941067403	0.441077042	1	0.03675642	99.36231851	0.000833333	45.08
661	765	Female	3	7.1093636	169.7028577	2.232240792	0.941958064	0.441494494	1	0.036791208	99.32556209	0.000833333	45
662	818	Male	3	8.2212727	431.0825467	2.635566724	0.96173676	0.450764743	1	0.037563729	99.28877088	0.000833333	44.92
663	75	Male	11	8.025666667	4.096548539	0.707276165	0.969394586	0.454353955	1	0.03786283	99.25120715	0.000833333	44.83
664	818	Male	3	10.40875	2349.501371	3.371160509	0.971632667	0.455402941	1	0.037950245	99.21334433	0.000833333	44.75
665	59	Male	3	7.037545455	195.5204457	2.29340774	0.977645297	0.458221053	1	0.038185088	99.17539408	0.000833333	44.67
666	818	Male	3	6.35625	120.3057393	2.083881349	0.98354282	0.460985214	1	0.038415434	99.13720899	0.000833333	44.58
667	818	Male	3	7.7840833	431.0825467	2.635566724	1.015752256	0.476081734	1	0.039673478	99.09879356	0.000833333	44.5
668	765	Male	3	5.9329	104.015626	2.021253926	1.022056967	0.479036743	1	0.039919729	99.05912008	0.000833333	44.42
669	738	Male	8	8.182666667	10.12548618	1.046318999	1.022961381	0.479460641	1	0.039955053	99.01920035	0.000833333	44.33
670	738	Male	8	8.182666667	10.12548618	1.046318999	1.022961381	0.479460641	1	0.039955053	98.9792453	0.000833333	44.25
671	75	Male	12	8.26	4.096548539	0.707276165	1.027519852	0.48159719	1	0.040133099	98.93929024	0.000833333	44.17
672	818	Male	3	6.0949	159.7542465	2.206162454	1.085905817	0.508962615	1	0.042413551	98.89915715	0.000833333	44.08
673	738	Female	11	4.174666667	1.88675127	0.460409366	1.213151475	0.568602486	1	0.04738354	98.85674359	0.000833333	44
674	502	Male	7	8.912	34.16247666	1.546079457	1.214380184	0.56917838	1	0.047431532	98.80936005	0.000833333	43.92
675	75	Male	11	6.312	4.096548539	0.707276165	1.232578868	0.577708079	1	0.04814234	98.76192852	0.000833333	43.83
676	75	Male	11	6.312	4.096548539	0.707276165	1.232578868	0.577708079	1	0.04814234	98.71378618	0.000833333	43.75
677	75	Male	14	8.025666667	4.096548539	0.707276165	1.233774927	0.57826867	1	0.048189056	98.66564384	0.000833333	43.67
678	380	Male	10	5.742545455	4.398537334	0.732276109	1.275176861	0.597673702	1	0.049806142	98.61745479	0.000833333	43.58
679	818	Male	4	4.478090909	27.81607024	1.459634754	1.303800913	0.611089757	1	0.050924146	98.56764864	0.000833333	43.5
680	138	Male	6	10.90763636	243.5927689	2.388443613	1.313819163	0.615785297	1	0.051315441	98.5167245	0.000833333	43.42
681	59	Male	6	7.673	47.9503721	1.689755997	1.321326206	0.619303838	1	0.051608653	98.46540906	0.000833333	43.33
682	818	Female	4	4.990666667	45.08670792	1.663575687	1.333349469	0.624939126	1	0.05207826	98.4138004	0.000833333	43.25
683	502	Male	9	10.325167	34.16247666	1.546079457	1.347650369	0.631641939	1	0.052636828	98.36172214	0.000833333	43.17
684	373	Female	12	8.8411	8.961097337	0.998307184	1.354999515	0.635086474	1	0.052923873	98.30908531	0.000833333	43.08
685	379	Female	14	7.119	3.907356411	0.690847601	1.358599019	0.636773556	1	0.053064463	98.25616144	0.000833333	43
686	818	Male	4	6.35625	159.7542465	2.206162454	1.388342154	0.650714124	1	0.054226177	98.20309698	0.000833333	42.92
687	765	Female	11	7.247666667	7.620534394	0.935534189	1.419888159	0.665499695	1	0.055458308	98.1488708	0.000833333	42.83
688	380	Female	8	9.229833333	42.93629527	1.642823434	1.42392468	0.667391607	1	0.055615967	98.09341249	0.000833333	42.75
689	765	Male	3	6.3441818	1065.577388	3.027992372	1.431859521	0.671110656	1	0.055925888	98.03779653	0.000833333	42.67
690	818	Male	3	6.9572727	2349.501371	3.371160509	1.453656046	0.681326659	1	0.056777222	97.98187064	0.000833333	42.58
691	502	Male	7	8.94525	72.82470167	1.868201701	1.461939231	0.685208977	1	0.057100748	97.92509342	0.000833333	42.5
692	379	Male	7	10.538273	160.4096889	2.2079296	1.466607214	0.687396854	1	0.057283071	97.86799267	0.000833333	42.42
693	818	Male	11	8.2212727	11.58230379	1.099760167	1.471470693	0.68967636	1	0.05747303	97.8107096	0.000833333	42.33
694	380	Male	10	6.569272727	8.369924501	0.971736092	1.479214111	0.69330569	1	0.057775474	97.75323657	0.000833333	42.25
695	818	Female	4	8.232	1197.485924	3.078632938	1.495934372	0.701142454	1	0.058428538	97.69546109	0.000833333	42.17
696	380	Male	11	7.10575	8.369924501	0.971736092	1.50428836	0.705057957	1	0.05875483	97.63703256	0.000833333	42.08
697	373	Female	8	7.580083333	25.89407191	1.429656562	1.508855773	0.707198697	1	0.058933225	97.57827773	0.000833333	42
698	738	Female	12	6.411	5.495413672	0.812606815	1.521023519	0.712901704	1	0.059408475	97.5193445	0.000833333	41.92
699	380	Male	17	8.086181818	4.398537334	0.732276109	1.539502095	0.721562588	1	0.060130216	97.45993603	0.000833333	41.83
700	738	Male	11	7.4622727	10.12548618	1.046318999	1.542359741	0.722901963	1	0.06024183	97.39980581	0.000833333	41.75
701	818	Male	4	8.578272727	2349.501371	3.371160509	1.571953057	0.736772311	1	0.061397693	97.33956398	0.000833333	41.67
702	738	Female	10	7.947545455	17.36995205	1.264108023	1.590564068	0.745495267	1	0.062124606	97.27816629	0.000833333	41.58
703	765	Female	3	4.149727273	169.7028577	2.232240792	1.613774095	0.756373776	1	0.063031148	97.21604168	0.000833333	41.5
704	373	Female	9	5.545416667	8.961097337	0.998307184	1.620214529	0.759392399	1	0.0632827	97.15301053	0.000833333	41.42
705	380	Male	17	7.636818	4.398537334	0.732276109	1.630089109	0.764020601	1	0.063668383	97.08972783	0.000833333	41.33
706	138	Female	11	9.213181818	22.26175927	1.366642557	1.631691247	0.764771521	1	0.06373096	97.02605945	0.000833333	41.25
707	765	Female	9	8.778090909	38.47423568	1.59631373	1.636668351	0.767104283	1	0.063925357	96.96232849	0.000833333	41.17
708	502	Male	9	9.1024167	47.58871719	1.686535433	1.667559221	0.781582793	1	0.065131899	96.89840313	0.000833333	41.08
709	379	Female	14	7.43925	6.793983281	0.89175947	1.678211188	0.786575356	1	0.065547946	96.83327123	0.000833333	41
710	738	Female	12	5.79425	5.495413672	0.812606815	1.682923895	0.788784195	1	0.065732016	96.76772329	0.000833333	40.92
711	373	Female	13	8.8411	13.26390076	1.154238309	1.697198088	0.79547449	1	0.066289541	96.70199127	0.000833333	40.83
712	738	Female	13	6.1373636	5.495413672	0.812606815	1.721242097	0.806743886	1	0.067228657	96.63570173	0.000833333	40.75
713	818	Male	4	8.2212727	3751.182318	3.574283933	1.739041661	0.815086518	1	0.067923876	96.56847307	0.000833333	40.67
714	380	Female	10	7.897916667	23.35348167	1.386561058	1.755603555	0.822849055	1	0.068570755	96.5005492	0.000833333	40.58
715	75	Male	10	8.28346	27.49950625	1.454837336	1.756316003	0.823182979	1	0.068598582	96.43197844	0.000833333	40.5
716	818	Male	3	4.478090909	431.0825467	2.635566724	1.765640835	0.827553515	1	0.068962793	96.36337986	0.000833333	40.42
717	818	Male	11	8.290363636	21.42229676	1.350680096	1.792138645	0.839973003	1	0.06999775	96.29441707	0.000833333	40.33
718	818	Male	11	8.2212727	21.42229676	1.350680096	1.807199639	0.847032071	1	0.070586006	96.22441932	0.000833333	40.25
719	380	Female	10	6.856727273	16.37331024	1.239882575	1.808271681	0.847534536	1	0.070627878	96.15383331	0.000833333	40.17
720	75	Female	11	8.78025	28.90607528	1.475759422	1.848848682	0.866552923	1	0.072212744	96.08320543	0.000833333	40.08
721	373	Female	10	7.6275	25.89407191	1.429656562	1.874344886	0.878502959	1	0.07320858	96.01099269	0.000833333	40
722	75	Male	22	8.26	4.096548539	0.707276165	1.883786396	0.882928183	1	0.073577349	95.93778411	0.000833333	39.92
723	75	Female	12	9.13725	27.28676796	1.451583328	1.90637226	0.893514147	1	0.074459512	95.86420676	0.000833333	39.83
724	59	Male	9	7.973272727	47.9503721	1.689755997	1.907347772	0.893971368	1	0.074497614	95.78974725	0.000833333	39.75
725	75	Male	11	8.004416667	24.86665547	1.412740279	1.941446044	0.909953183	1	0.075829432	95.71524964	0.000833333	39.67
726	738	Female	10	6.411	17.36995205	1.264108023	1.971779789	0.924170569	1	0.077014214	95.6394202	0.000833333	39.58
727	818	Male	11	8.094583333	27.81607024	1.459634754	1.983546482	0.929685603	1	0.0774738	95.56240599	0.000833333	39.5
728	75	Male	11	8.049818	27.49950625	1.454837336	1.988021431	0.931783005	1	0.077648584	95.48493219	0.000833333	39.42
729	373	Female	8	6.6491667	44.07511279	1.653936822	1.989947789	0.932685887	1	0.077723824	95.40728361	0.000833333	39.33
730	379	Female	11	7.382916667	21.23169787	1.346972632	2.006889637	0.940626508	1	0.078385542	95.32955978	0.000833333	39.25
731	138	Male	7	9.013363636	391.333729	2.593655646	2.014296799	0.944098235	1	0.078674853	95.25117424	0.000833333	39.17
732	138	Male	8	10.17766667	369.6038723	2.568909953	2.019252574	0.946421	1	0.078868417	95.17249939	0.000833333	39.08
733	738	Male	15	8.182666667	11.91286556	1.111022629	2.03666361	0.95458153	1	0.079548461	95.09363097	0.000833333	39
734	502	Male	11	9.1024167	47.58871719	1.686535433	2.038127936	0.955267858	1	0.079605655	95.01408251	0.000833333	38.92
735	738	Female	14	5.534454545	5.495413672	0.812606815	2.055576628	0.963446036	1	0.08028717	94.93447685	0.000833333	38.83
736	75	Female	10	6.714583333	23.11433107	1.382275219	2.058616522	0.964870831	1	0.080405903	94.85418969	0.000833333	38.75
737	373	Male	7	8.395	304.5299053	2.485053725	2.072111504	0.971195911	1	0.080932993	94.77378378	0.000833333	38.67
738	380	Male	11	8.058	32.68779069	1.52747253	2.085157338	0.977310476	1	0.08144254	94.69285079	0.000833333	38.58
739	59	Female	14	6.842909091	9.546123445	1.023092851	2.093159462	0.981061061	1	0.081755088	94.61140825	0.000833333	38.5
740	738	Male	16	7.9533636	10.12548618	1.046318999	2.104908668	0.986567898	1	0.082213991	94.52965316	0.000833333	38.42
741	502	Female	9	9.212545455	160.7550234	2.208857777	2.157896543	1.011403245	1	0.084283604	94.44743917	0.000833333	38.33
742	502	Male	7	6.7815833	122.5055978	2.091686642	2.159054287	1.011945878	1	0.084328823	94.36315557	0.000833333	38.25
743	502	Male	10	7.156416667	34.16247666	1.546079457	2.160410061	1.012581327	1	0.084381777	94.27882674	0.000833333	38.17
744	738	Female	12	6.1373636	11.8398089	1.10855856	2.167494642	1.015901861	1	0.084658488	94.19444497	0.000833333	38.08
745	738	Male	15	7.680166667	11.91286556	1.111022629	2.169918982	1.017038146	1	0.084753179	94.10978648	0.000833333	38
746	765	Female	7	7.534083333	247.6234734	2.395542129	2.225724639	1.043194183	1	0.086932849	94.0250333	0.000833333	37.92
747	75	Male	11	8.28346	46.99941352	1.681235931	2.232593052	1.046413399	1	0.087201117	93.93810045	0.000833333	37.83
748	75	Male	11	8.26	46.99941352	1.681235931	2.238934049	1.049385416	1	0.087448785	93.85089933	0.000833333	37.75
749	379	Female	13	7.723833333	21.23169787	1.346972632	2.267092448	1.06258322	1	0.088548602	93.76345055	0.000833333	37.67
750	818	Male	4	3.9628333	178.1543344	2.25322732	2.274359933	1.065989481	1	0.088832457	93.67490195	0.000833333	37.58
751	818	Male	12	6.88225	19.81775463	1.318433885	2.298842184	1.077464279	1	0.08978869	93.58606949	0.000833333	37.5
752	138	Female	14	8.924272727	28.49294245	1.469718103	2.305628041	1.080644802	1	0.090053733	93.4962808	0.000833333	37.42
753	765	Female	11	7.247666667	32.85895661	1.529673571	2.32163123	1.088145475	1	0.09067879	93.40622707	0.000833333	37.33
754	502	Male	10	7.859636364	66.08507782	1.826625928	2.324059083	1.089283407	1	0.090773617	93.31554828	0.000833333	37.25
755	765	Female	3	4.9448182	7717.448235	3.887529996	2.35854778	1.105448213	1	0.092120684	93.22477466	0.000833333	37.17
756	738	Male	11	5.861	17.11019874	1.257923216	2.360886432	1.106544336	1	0.092212028	93.13265398	0.000833333	37.08
757	75	Male	14	8.3043333	24.86665547	1.412740279	2.381691966	1.116295862	1	0.093024655	93.04044195	0.000833333	37
758	75	Female	12	9.801833333	87.82792091	1.948549497	2.385532703	1.118096011	1	0.093174668	92.94741729	0.000833333	36.92
759	502	Male	10	7.956818182	81.1387077	1.914547866	2.406172696	1.127769948	1	0.093980829	92.85424263	0.000833333	36.83
760	502	Male	10	8.912	140.7056749	2.151387243	2.41403416	1.131454606	1	0.094287884	92.7602618	0.000833333	36.75
761	75	Male	11	6.392916667	24.86665547	1.412740279	2.430837735	1.139330419	1	0.094944202	92.66597391	0.000833333	36.67
762	75	Male	12	8.28346	46.99941352	1.681235931	2.435556057	1.14154189	1	0.095128491	92.57102971	0.000833333	36.58
763	138	Female	9	8.360636364	184.0471476	2.267282395	2.440668469	1.143938071	1	0.095328173	92.47590122	0.000833333	36.5
764	373	Female	10	6.586333333	39.83214125	1.611002155	2.445977259	1.146426294	1	0.095535524	92.38057305	0.000833333	36.42
765	138	Female	14	8.360636364	28.17714028	1.465042723	2.453234088	1.14982756	1	0.095818963	92.28503752	0.000833333	36.33
766	765	Male	7	7.6578182	488.0807996	2.689380614	2.45835874	1.152229477	1	0.096019123	92.18921856	0.000833333	36.25
767	75	Male	11	7.518583333	46.99941352	1.681235931	2.459718064	1.152866591	1	0.096072216	92.09319944	0.000833333	36.17
768	75	Female	12	6.714583333	23.11433107	1.382275219	2.470339827	1.157844997	1	0.096487083	91.99712722	0.000833333	36.08
769	738	Female	12	7.243083333	30.05750664	1.492166587	2.472151461	1.158694107	1	0.096557842	91.90064014	0.000833333	36
770	818	Male	14	8.2212727	27.81607024	1.459634754	2.485611085	1.165002615	1	0.097083551	91.8040823	0.000833333	35.92
771	765	Male	7	7.5526364	488.0807996	2.689380614	2.492595076	1.168276003	1	0.097356334	91.70699874	0.000833333	35.83
772	75	Female	13	7.636363636	28.90607528	1.475759422	2.51230473	1.177513891	1	0.098126158	91.60964241	0.000833333	35.75
773	75	Male	12	8.025666667	46.99941352	1.681235931	2.513788824	1.178209484	1	0.098184124	91.51151625	0.000833333	35.67
774	59	Female	11	8.03975	68.38209182	1.841247389	2.519197895	1.180744709	1	0.098395392	91.41333213	0.000833333	35.58
775	138	Female	13	7.571416667	28.49294245	1.469718103	2.52348222	1.182752766	1	0.09856273	91.31493674	0.000833333	35.5
776	75	Female	10	7.636363636	87.82792091	1.948549497	2.55167196	1.19596526	1	0.099663772	91.21637401	0.000833333	35.42
777	738	Female	10	4.895166667	17.36995205	1.264108023	2.582359517	1.210348477	1	0.100862373	91.11671023	0.000833333	35.33
778	373	Female	28	8.091583333	4.579416942	0.746588817	2.583485335	1.210876146	1	0.100906345	91.01584786	0.000833333	35.25
779	138	Male	11	10.90763636	369.6038723	2.568909953	2.590662959	1.214240289	1	0.101186691	90.91494152	0.000833333	35.17
780	138	Female	9	7.571416667	155.6150764	2.194833567	2.60895721	1.22281478	1	0.101901232	90.81375483	0.000833333	35.08
781	75	Female	9	6.714583333	87.82792091	1.948549497	2.611769726	1.224133003	1	0.102011084	90.71185359	0.000833333	35
782	379	Male	7	6.2698182	226.1808217	2.356371666	2.630794249	1.233049772	1	0.102754148	90.60984251	0.000833333	34.92
783	765	Male	14	11.454	142.022565	2.155404563	2.634508808	1.23479078	1	0.102899232	90.50708836	0.000833333	34.83
784	138	Female	9	7.682272727	177.336663	2.251240636	2.637392142	1.236142195	1	0.10301185	90.40418913	0.000833333	34.75
785	818	Male	14	6.9572727	19.81775463	1.318433885	2.653061794	1.24348654	1	0.103623878	90.30117728	0.000833333	34.67
786	75	Female	12	6.49816667	26.84119157	1.444687819	2.667868448	1.250426399	1	0.1042022	90.1975534	0.000833333	34.58
787	373	Female	12	7.183666667	39.83214125	1.611002155	2.691108421	1.261318944	1	0.105109912	90.0933512	0.000833333	34.5
788	75	Male	16	8.597	27.49950625	1.454837336	2.707618632	1.269057258	1	0.105754771	89.98824129	0.000833333	34.42
789	373	Female	9	5.445833333	44.07511279	1.653936822	2.733361542	1.281122926	1	0.106760244	89.88248652	0.000833333	34.33
790	765	Male	11	9.242636364	197.1619576	2.297020284	2.733767956	1.281313411	1	0.106776118	89.77572628	0.000833333	34.25
791	75	Male	10	8.025666667	158.736065	2.203402982	2.745445423	1.286786625	1	0.107232219	89.66895016	0.000833333	34.17
792	373	Female	12	6.246909091	25.89407191	1.429656562	2.746298769	1.287186587	1	0.107265549	89.56171794	0.000833333	34.08
793	138	Female	9	7.682272727	223.4523743	2.351124204	2.75440857	1.29098764	1	0.107582303	89.45445239	0.000833333	34
794	373	Male	8	8.4155455	798.7232208	2.902939706	2.75959742	1.293419647	1	0.107784971	89.34687009	0.000833333	33.92
795	373	Male	8	8.4155455	798.7232208	2.902939706	2.75959742	1.293419647	1	0.107784971	89.23908512	0.000833333	33.83
796	818	Male	12	6.3595455	28.13571505	1.464425681	2.763264792	1.295138539	1	0.107928212	89.13130015	0.000833333	33.75
797	738	Male	16	6.414416667	11.91286556	1.111022629	2.771313899	1.298911145	1	0.108242595	89.02337193	0.000833333	33.67
798	373	Female	11	3.962333333	8.961097337	0.998307184	2.771442507	1.298971423	1	0.108247619	88.91512934	0.000833333	33.58
799	380	Female	10	8.428181818	224.9481231	2.354008738	2.79302083	1.309085155	1	0.10909043	88.80688172	0.000833333	33.5
800	380	Female	10	9.229833333	391.4633095	2.593799062	2.81023391	1.317152902	1	0.109762742	88.69779129	0.000833333	33.42
801	373	Female	12	7.4293333	54.34992537	1.74311704	2.815515691	1.319628466	1	0.109969039	88.58802855	0.000833333	33.33
802	502	Male	13	8.94525	86.29532903	1.940991006	2.820813625	1.322111601	1	0.110175967	88.47805951	0.000833333	33.25
803	373	Female	11	6.77575	54.34992537	1.74311704	2.829839861	1.326342186	1	0.110528515	88.36788354	0.000833333	33.17
804	738	Male	10	7.938	175.9696901	2.24789889	2.831820219	1.327270377	1	0.110605865	88.25735503	0.000833333	33.08
805	138	Male	7	6.39427	391.333729	2.593655646	2.839352971	1.330800968	1	0.110900081	88.14674916	0.000833333	33
806	373	Female	11	7.4293333	81.89488202	1.918527718	2.840605482	1.331388018	1	0.110949001	88.03584908	0.000833333	32.92
807	379	Female	12	8.641	112.3521701	2.054429839	2.853044563	1.337218199	1	0.11143485	87.92490008	0.000833333	32.83
808	138	Female	10	7.293727273	119.5730641	2.081250298	2.853479737	1.337422164	1	0.111451847	87.81346523	0.000833333	32.75
809	59	Female	11	6.0732	38.33905607	1.594823935	2.888602925	1.353884356	1	0.112823696	87.70201338	0.000833333	32.67
810	818	Male	14	6.3595455	19.81775463	1.318433885	2.902420368	1.360360573	1	0.113363381	87.58918969	0.000833333	32.58
811	138	Male	11	9.013363636	243.5927689	2.388443613	2.914880704	1.366200716	1	0.11385006	87.47582631	0.000833333	32.5
812	75	Male	11	8.3043333	158.736065	2.203402982	2.918648846	1.367966839	1	0.113997237	87.36197625	0.000833333	32.42
813	765	Male	6	6.11825	982.4439883	2.99274963	2.934907495	1.375587246	1	0.11463227	87.24797901	0.000833333	32.33
814	502	Female	10	6.796666667	97.91816026	1.99527603	2.935668509	1.375943932	1	0.114661994	87.13334674	0.000833333	32.25
815	380	Male	11	5.8455	35.63520312	1.563898604	2.942927832	1.379346368	1	0.114945531	87.01868475	0.000833333	32.17
816	138	Female	14	6.937	28.17714028	1.465042723	2.956695707	1.385799352	1	0.115483279	86.90373922	0.000833333	32.08
817	502	Male	15	6.495	18.24387722	1.284292577	2.966033665	1.390176041	1	0.115848003	86.78825594	0.000833333	32
818	502	Male	11	7.956818182	140.7056749	2.151387243	2.974211441	1.394008954	1	0.116167413	86.67240793	0.000833333	31.92
819	59	Female	11	6.621083333	61.32026762	1.79462931	2.981524536	1.397436591	1	0.116453049	86.55624052	0.000833333	31.83
820	138	Male	12	10.406417	391.333729	2.593655646	2.990834189	1.401800013	1	0.116816668	86.43978747	0.000833333	31.75
821	380	Male	12	8.086181818	104.6993211	2.024072198	3.003749721	1.407853506	1	0.117321125	86.3229708	0.000833333	31.67
822	818	Female	7	5.537416667	241.5099591	2.384729578	3.014601943	1.412939928	1	0.117744994	86.20564968	0.000833333	31.58
823	765	Female	9	9.833	2027.146578	3.307099339	3.026939291	1.418722427	1	0.118226869	86.08790468	0.000833333	31.5
824	765	Male	10	7.5526364	197.1619576	2.297020284	3.041348957	1.425476218	1	0.118789685	85.96967781	0.000833333	31.42
825	738	Male	14	7.820916667	49.54798147	1.703703818	3.049751643	1.429414546	1	0.119117879	85.85088813	0.000833333	31.33
826	138	Male	12	10.17766667	391.333729	2.593655646	3.058055325	1.433306471	1	0.119442206	85.73177025	0.000833333	31.25
827	138	Female	18	7.682272727	19.23365518	1.306074345	3.060206145	1.434314557	1	0.119526213	85.61232805	0.000833333	31.17
828	75	Female	10	8.048583333	295.7268059	2.472356782	3.071791245	1.439744478	1	0.119978706	85.49280183	0.000833333	31.08
829	765	Female	7	7.534083333	2027.146578	3.307099339	3.072662506	1.440152837	1	0.120012736	85.37282313	0.000833333	31
830	380	Male	12	5.42125	23.59656803	1.390874514	3.078716932	1.442990538	1	0.120249211	85.25281039	0.000833333	30.92
831	59	Female	11	8.03975	177.4102598	2.251419826	3.08039654	1.443777768	1	0.120314814	85.13256118	0.000833333	30.83
832	765	Female	3	3.778	7717.448235	3.887529996	3.086974587	1.44686089	1	0.120571741	85.01224636	0.000833333	30.75
833	75	Male	17	8.004416667	27.49950625	1.454837336	3.089823499	1.448196172	1	0.120683014	84.89167462	0.000833333	30.67
834	59	Male	9	5.747	94.58185732	1.980375465	3.101336208	1.453592163	1	0.12113268	84.77099161	0.000833333	30.58
835	380	Male	11	8.086181818	192.9844618	2.287766944	3.112153171	1.458662059	1	0.121555172	84.64985893	0.000833333	30.5
836	502	Male	9	11.2405	8369.223595	3.92273706	3.140841915	1.472108435	1	0.122675703	84.52830376	0.000833333	30.42
837	502	Male	15	8.912	72.82470167	1.868201701	3.144414892	1.473783085	1	0.122815257	84.40562805	0.000833333	30.33
838	818	Female	9	8.232	800.4268408	2.903863883	3.174778298	1.488014373	1	0.124001198	84.2828128	0.000833333	30.25
839	138	Male	14	10.17766667	204.1354179	2.31204065	3.180352644	1.490627062	1	0.124218922	84.1588116	0.000833333	30.17
840	138	Male	12	8.6934545	204.1354179	2.31204065	3.191422673	1.49581557	1	0.124651297	84.03459268	0.000833333	30.08
841	59	Female	11	7.6978	171.0362583	2.235619988	3.194655599	1.497330838	1	0.12477757	83.90994138	0.000833333	30
842	379	Female	11	4.615	21.23169787	1.346972632	3.210552319	1.504781609	1	0.125398467	83.78516381	0.000833333	29.92
843	373	Male	7	5.738333333	428.9523065	2.633420283	3.212420909	1.505657415	1	0.125471451	83.65976534	0.000833333	29.83
844	738	Female	10	6.411	120.0309023	2.082896271	3.248941306	1.522774476	1	0.126897873	83.53429389	0.000833333	29.75
845	738	Female	10	6.411	120.0309023	2.082896271	3.248941306	1.522774476	1	0.126897873	83.40739602	0.000833333	29.67
846	380	Male	13	8.058	105.3199023	2.026614569	3.269544477	1.532431155	1	0.127702596	83.28049815	0.000833333	29.58
847	379	Female	13	5.929666667	30.66452779	1.500573016	3.289805364	1.541927406	1	0.12849395	83.15279555	0.000833333	29.5
848	75	Female	13	9.801833333	312.315613	2.495982037	3.310377292	1.551569442	1	0.129297453	83.0243016	0.000833333	29.42
849	738	Male	17	6.414416667	17.11019874	1.257923216	3.333848701	1.56257046	1	0.130214205	82.89500415	0.000833333	29.33
850	818	Male	12	8.094583333	178.1543344	2.25322732	3.34034832	1.565616823	1	0.130468069	82.76478994	0.000833333	29.25
851	765	Male	7	6.3441818	1065.577388	3.027992372	3.34100555	1.565924865	1	0.130493739	82.63432187	0.000833333	29.17
852	738	Female	26	8.6004167	11.8398089	1.10855856	3.35129373	1.570746922	1	0.130895577	82.50382813	0.000833333	29.08
853	738	Female	13	4.895166667	17.36995205	1.264108023	3.357067372	1.57345302	1	0.131121085	82.37293256	0.000833333	29
854	765	Male	11	9.8952727	1065.577388	3.027992372	3.366043272	1.577660012	1	0.131471668	82.24181147	0.000833333	28.92
855	765	Female	4	3.778	1521.806836	3.182644818	3.369661004	1.579355639	1	0.13161297	82.1103398	0.000833333	28.83
856	59	Female	15	9.678333333	148.9258558	2.175876537	3.372290138	1.58058791	1	0.131715659	81.97872683	0.000833333	28.75
857	59	Female	13	7.267833333	76.15028322	1.887337525	3.375887517	1.582273997	1	0.131856166	81.84701117	0.000833333	28.67
858	138	Female	11	6.937	135.7944906	2.136068607	3.387163713	1.587559135	1	0.132296595	81.71515501	0.000833333	28.58
859	765	Male	12	5.9329	46.41859233	1.675948657	3.389806652	1.588797877	1	0.132399823	81.58285841	0.000833333	28.5
860	75	Female	12	10.19916667	773.716867	2.889143011	3.399269495	1.593233099	1	0.132769425	81.45045859	0.000833333	28.42
861	59	Male	15	8.711	94.58185732	1.980375465	3.4101288	1.598322841	1	0.13319357	81.31768917	0.000833333	28.33
862	380	Male	13	3.7038182	8.369924501	0.971736092	3.410688245	1.598585052	1	0.133215421	81.1844956	0.000833333	28.25
863	138	Female	11	7.571416667	223.4523743	2.351124204	3.415789591	1.600976046	1	0.13341467	81.05128017	0.000833333	28.17
864	765	Male	12	9.417545455	488.0807996	2.689380614	3.426855492	1.606162619	1	0.133846885	80.9178655	0.000833333	28.08
865	738	Male	16	7.9533636	49.54798147	1.703703818	3.427387764	1.606412094	1	0.133867674	80.78401862	0.000833333	28
866	738	Male	16	7.9533636	49.54798147	1.703703818	3.427387764	1.606412094	1	0.133867674	80.65015094	0.000833333	27.92
867	818	Male	25	8.290363636	12.74185069	1.138045225	3.431831446	1.608494842	1	0.134041237	80.51628327	0.000833333	27.83
868	818	Male	14	6.3595455	35.24048254	1.559193972	3.432433278	1.60877692	1	0.134064743	80.38224203	0.000833333	27.75
869	75	Male	10	6.392916667	158.736065	2.203402982	3.446631791	1.615431744	1	0.134619312	80.24817729	0.000833333	27.67
870	75	Male	13	8.3043333	158.736065	2.203402982	3.449312272	1.616688082	1	0.134724007	80.11355798	0.000833333	27.58
871	373	Female	9	7.9788	1171.00811	3.068930617	3.461720503	1.622503804	1	0.13520865	79.97883397	0.000833333	27.5
872	818	Male	22	6.9572727	11.58230379	1.099760167	3.477616117	1.629954057	1	0.135829505	79.84362532	0.000833333	27.42
873	502	Male	18	7.956818182	34.16247666	1.546079457	3.49755764	1.639300622	1	0.136608385	79.70779582	0.000833333	27.33
874	502	Female	11	9.2903636	904.8739076	2.957067751	3.501234899	1.641024149	1	0.136752012	79.57118743	0.000833333	27.25
875	502	Male	9	7.156416667	614.0622497	2.788919072	3.507379854	1.643904281	1	0.136992023	79.43443542	0.000833333	27.17
876	59	Female	14	8.615	148.9258558	2.175876537	3.535957228	1.657298458	1	0.138108205	79.2974434	0.000833333	27.08
877	379	Female	14	7.609	83.542943	1.927077362	3.545680519	1.661855752	1	0.138487979	79.15933519	0.000833333	27
878	380	Male	12	7.10575	127.6204139	2.109309903	3.562145985	1.669573094	1	0.139131091	79.02084721	0.000833333	26.92
879	738	Male	11	5.72875	71.53008133	1.860518164	3.57245469	1.67440477	1	0.139533731	78.88171612	0.000833333	26.83
880	765	Female	4	3.2608	830.2844167	2.919749639	3.581635965	1.678708021	1	0.139892335	78.74218239	0.000833333	26.75
881	380	Male	10	6.569272727	226.1547893	2.356321898	3.586883961	1.68116775	1	0.140097312	78.60229005	0.000833333	26.67
882	380	Female	12	7.873833333	224.9481231	2.354008738	3.587592429	1.681499808	1	0.140124984	78.46219274	0.000833333	26.58
883	818	Male	11	6.35625	120.3057393	2.083881349	3.606323672	1.690279117	1	0.140856593	78.32206776	0.000833333	26.5
884	738	Female	11	4.537166667	30.05750664	1.492166587	3.617639303	1.695582738	1	0.141298561	78.18121116	0.000833333	26.42
885	502	Male	18	11.2405	182.1777076	2.26287262	3.623656168	1.698402835	1	0.14153357	78.0399126	0.000833333	26.33
886	379	Male	13	9.8240909	567.9215789	2.755052407	3.645699297	1.70873442	1	0.142394535	77.89837903	0.000833333	26.25
887	373	Female	9	3.962333333	39.83214125	1.611002155	3.659212433	1.715068009	1	0.142922334	77.7559845	0.000833333	26.17
888	818	Male	25	6.88225	9.194082581	1.008348147	3.662857884	1.716776627	1	0.143064719	77.61306216	0.000833333	26.08
889	379	Female	15	10.83108333	440.7183826	2.645145473	3.663269951	1.716969762	1	0.143080813	77.46999745	0.000833333	26
890	818	Female	14	5.7745	31.75408766	1.515265507	3.673688994	1.721853154	1	0.143487763	77.32691663	0.000833333	25.92
891	138	Female	11	6.382818182	135.7944906	2.136068607	3.681250822	1.725397373	1	0.143783114	77.18342887	0.000833333	25.83
892	373	Female	10	7.183666667	441.3079917	2.645724786	3.68297265	1.726204391	1	0.143850366	77.03964575	0.000833333	25.75
893	818	Female	13	5.85675	45.08670792	1.663575687	3.692574197	1.730704623	1	0.144225385	76.89579539	0.000833333	25.67
894	765	Female	9	4.923166667	103.7480757	2.020146053	3.693012182	1.730909906	1	0.144242492	76.75157	0.000833333	25.58
895	59	Female	13	6.621083333	76.15028322	1.887337525	3.705645525	1.736831138	1	0.144735928	76.60732751	0.000833333	25.5
896	379	Female	12	8.641	472.0238447	2.674883034	3.714685385	1.741068108	1	0.145089009	76.46259158	0.000833333	25.42
897	75	Male	22	8.597	27.49950625	1.454837336	3.722975618	1.744953729	1	0.145412811	76.31750257	0.000833333	25.33
898	379	Male	13	7.8355	175.8199334	2.247531223	3.728914032	1.747737056	1	0.145644755	76.17208976	0.000833333	25.25
899	380	Male	13	7.0622727	105.3199023	2.026614569	3.730525642	1.748492415	1	0.145707701	76.02644501	0.000833333	25.17
900	75	Female	11	8.510833333	773.716867	2.889143011	3.734131768	1.750182602	1	0.14584855	75.88073731	0.000833333	25.08
901	738	Male	10	5.59825	124.3223026	2.098028366	3.747650366	1.756518751	1	0.146376563	75.73488876	0.000833333	25
902	75	Female	12	9.2425833	773.716867	2.889143011	3.75108506	1.758128587	1	0.146510716	75.58851219	0.000833333	24.92
903	738	Female	14	7.2385	87.98191696	1.949301758	3.770149149	1.7670639	1	0.147255325	75.44200148	0.000833333	24.83
904	59	Female	14	5.891416667	38.17237169	1.592979867	3.785459321	1.774239758	1	0.147853313	75.29474615	0.000833333	24.75
905	738	Female	10	7.947545455	1023.339629	3.010443975	3.787891484	1.775379709	1	0.147948309	75.14689284	0.000833333	24.67
906	75	Male	11	8.025666667	580.9248686	2.764866917	3.789533923	1.776149518	1	0.14801246	74.99894453	0.000833333	24.58
907	380	Male	13	8.058	226.1547893	2.356321898	3.801462481	1.781740418	1	0.148478368	74.85093207	0.000833333	24.5
908	75	Female	20	7.636363636	27.28676796	1.451583328	3.801765859	1.78188261	1	0.148490217	74.7024537	0.000833333	24.42
909	138	Female	11	6.004727273	119.5730641	2.081250298	3.812621662	1.786970711	1	0.148914226	74.55396349	0.000833333	24.33
910	75	Female	10	6.714583333	363.3045554	2.561464602	3.814778185	1.78798147	1	0.148998456	74.40504926	0.000833333	24.25
911	818	Male	21	8.578272727	35.24048254	1.559193972	3.816977433	1.789012255	1	0.149084355	74.2560508	0.000833333	24.17
912	379	Female	18	10.83108333	201.6963512	2.306845931	3.833709472	1.796854539	1	0.149737878	74.10696645	0.000833333	24.08
913	738	Female	11	9.499916667	2050.838232	3.312143118	3.835146726	1.797528179	1	0.149794015	73.95722857	0.000833333	24
914	75	Male	11	6.312	158.736065	2.203402982	3.839897465	1.799754844	1	0.14997957	73.80743456	0.000833333	23.92
915	373	Female	12	5.445833333	54.34992537	1.74311704	3.840992407	1.800268041	1	0.150022337	73.65745499	0.000833333	23.83
916	373	Female	9	7.183666667	1171.00811	3.068930617	3.844885465	1.802092713	1	0.150174393	73.50743265	0.000833333	23.75
917	138	Male	14	8.6934545	243.5927689	2.388443613	3.846366319	1.802786787	1	0.150232232	73.35725826	0.000833333	23.67
918	502	Female	11	4.868	50.0847213	1.708291028	3.860148173	1.809246324	1	0.150770527	73.20702603	0.000833333	23.58
919	373	Male	12	8.1724	428.9523065	2.633420283	3.866800866	1.812364432	1	0.151030369	73.0562555	0.000833333	23.5
920	379	Female	16	10.83108333	436.1245334	2.640605182	3.900780894	1.828290826	1	0.152357569	72.90522513	0.000833333	23.42
921	502	Male	14	6.7815833	81.1387077	1.914547866	3.952420687	1.852494328	1	0.154374527	72.75286756	0.000833333	23.33
922	818	Female	13	5.963333333	65.74442983	1.824415027	3.977204363	1.864110404	1	0.155342534	72.59849303	0.000833333	23.25
923	502	Male	10	6.7815833	497.6505339	2.697796288	3.978121581	1.864540303	1	0.155378359	72.4431505	0.000833333	23.17
924	380	Female	9	7.873833333	3041.252375	3.483195239	3.981384394	1.866069579	1	0.155505798	72.28777214	0.000833333	23.08
925	738	Male	17	7.938	71.53008133	1.860518164	3.984480825	1.867520872	1	0.155626739	72.13226634	0.000833333	23
926	59	Female	13	7.089166667	148.9258558	2.175876537	3.990087455	1.870148693	1	0.155845724	71.9766396	0.000833333	22.92
927	59	Female	13	7.089166667	148.9258558	2.175876537	3.990087455	1.870148693	1	0.155845724	71.82079388	0.000833333	22.83
928	379	Male	15	9.2712727	291.8725908	2.466678729	3.990841617	1.870502167	1	0.155875181	71.66494815	0.000833333	22.75
929	380	Female	9	7.849181818	3041.252375	3.483195239	3.99388852	1.871930247	1	0.155994187	71.50907297	0.000833333	22.67
930	738	Male	14	7.9533636	185.6228858	2.270964901	3.997492157	1.873619266	1	0.156134939	71.35307879	0.000833333	22.58
931	373	Male	12	7.44975	304.5299053	2.485053725	4.002905426	1.876156458	1	0.156346371	71.19694385	0.000833333	22.5
932	75	Male	18	6.312	24.86665547	1.412740279	4.028727031	1.88825901	1	0.157354917	71.04059748	0.000833333	22.42
933	765	Male	12	6.00175	104.015626	2.021253926	4.041329131	1.894165598	1	0.157847133	70.88324256	0.000833333	22.33
934	373	Male	12	8.482	720.0191021	2.857946771	4.043310688	1.895094351	1	0.157924529	70.72539543	0.000833333	22.25
935	738	Female	11	4.740166667	54.27644029	1.742540067	4.043727169	1.895289555	1	0.157940796	70.5674709	0.000833333	22.17
936	765	Male	16	7.987	104.015626	2.021253926	4.049087619	1.897801991	1	0.158150166	70.4095301	0.000833333	22.08
937	502	Male	20	10.325167	122.5055978	2.091686642	4.051627721	1.898992533	1	0.158249378	70.25137993	0.000833333	22
938	379	Female	13	8.46675	440.7183826	2.645145473	4.061403862	1.903574598	1	0.158631216	70.09313056	0.000833333	21.92
939	818	Male	28	7.7840833	12.74185069	1.138045225	4.093644052	1.918685532	1	0.159890461	69.93449934	0.000833333	21.83
940	138	Female	18	6.004727273	22.26175927	1.366642557	4.096699968	1.920117836	1	0.16000982	69.77460888	0.000833333	21.75
941	502	Female	9	6.355583333	827.4610639	2.918272102	4.132500125	1.936897322	1	0.16140811	69.61459906	0.000833333	21.67
942	59	Male	13	5.307166667	47.9503721	1.689755997	4.139087641	1.939984882	1	0.161665407	69.45319095	0.000833333	21.58
943	138	Female	14	4.926636364	28.17714028	1.465042723	4.163205199	1.951288749	1	0.162607396	69.29152554	0.000833333	21.5
944	373	Male	12	8.1762727	720.0191021	2.857946771	4.194498216	1.965955745	1	0.163829645	69.12891815	0.000833333	21.42
945	818	Female	13	5.634545455	65.74442983	1.824415027	4.209282814	1.972885266	1	0.164407105	68.9650885	0.000833333	21.33
946	738	Male	11	8.72483	2202.868938	3.343185764	4.214986814	1.975558723	1	0.164629894	68.8006814	0.000833333	21.25
947	379	Female	16	9.731666667	365.3309345	2.563873594	4.215308529	1.975709511	1	0.164642459	68.6360515	0.000833333	21.17
948	738	Male	16	7.820916667	116.18305	2.068864797	4.232475317	1.983755562	1	0.165312963	68.47140904	0.000833333	21.08
949	502	Female	14	7.817083333	232.3552966	2.368017663	4.240999599	1.987750881	1	0.165645907	68.30609608	0.000833333	21
950	502	Female	9	5.803	541.7625904	2.734609907	4.241166494	1.987829105	1	0.165652425	68.14045017	0.000833333	20.92
951	373	Female	10	7.4293333	1424.723387	3.154035274	4.24538131	1.989804583	1	0.165817049	67.97479775	0.000833333	20.83
952	738	Female	12	4.895166667	54.27644029	1.742540067	4.271658603	2.002120716	1	0.166843393	67.8089807	0.000833333	20.75
953	765	Male	11	7.6578182	982.4439883	2.99274963	4.298906695	2.01489186	1	0.167907655	67.64213731	0.000833333	20.67
954	379	Male	12	6.2698182	175.8199334	2.247531223	4.30161989	2.016163531	1	0.168013628	67.47422965	0.000833333	20.58
955	502	Female	7	4.868	983.7632775	2.993331845	4.304298052	2.017418782	1	0.168118232	67.30621602	0.000833333	20.5
956	380	Male	11	5.8455	192.9844618	2.287766944	4.305095609	2.017792596	1	0.168149383	67.13809779	0.000833333	20.42
957	818	Male	25	6.3595455	11.58230379	1.099760167	4.323265582	2.026308838	1	0.16885907	66.96994841	0.000833333	20.33
958	138	Female	14	6.937	137.8106475	2.14242278	4.323759395	2.026540288	1	0.168878357	66.80108934	0.000833333	20.25
959	818	Female	11	7.747333333	1122.848749	3.050707866	4.331527389	2.030181136	1	0.169181761	66.63221098	0.000833333	20.17
960	373	Male	13	7.44975	304.5299053	2.485053725	4.336480879	2.03250283	1	0.169375236	66.46302922	0.000833333	20.08
961	380	Female	12	7.552166667	535.9638929	2.729945083	4.337740736	2.033093324	1	0.169424444	66.29365398	0.000833333	20
962	59	Female	21	7.6978	38.33905607	1.594823935	4.350762898	2.039196794	1	0.169933066	66.12422954	0.000833333	19.92
963	59	Female	21	8.1875	48.8749519	1.69788249	4.354874173	2.041123743	1	0.170093645	65.95429647	0.000833333	19.83
964	818	Female	13	7.747333333	402.0569026	2.605366363	4.371796238	2.049055092	1	0.170754591	65.78420283	0.000833333	19.75
965	818	Female	13	7.21625	269.0629959	2.431465081	4.380259283	2.05302171	1	0.171085142	65.61344824	0.000833333	19.67
966	738	Male	18	5.72875	23.87313731	1.395730567	4.385450614	2.05545488	1	0.171287907	65.4423631	0.000833333	19.58
967	818	Female	10	5.537416667	269.0629959	2.431465081	4.390973675	2.058043532	1	0.171503628	65.27107519	0.000833333	19.5
968	138	Female	19	9.213181818	135.7944906	2.136068607	4.405134332	2.064680613	1	0.172056718	65.09957156	0.000833333	19.42
969	738	Male	11	8.72483	3132.915735	3.496087315	4.407760434	2.065911463	1	0.172159289	64.92751484	0.000833333	19.33
970	138	Male	11	5.756333333	204.1354179	2.31204065	4.418167899	2.070789428	1	0.172565786	64.75535556	0.000833333	19.25
971	138	Male	11	6.39427	369.6038723	2.568909953	4.41927061	2.071306267	1	0.172608856	64.58278977	0.000833333	19.17
972	502	Female	14	7.817083333	298.0423272	2.475732664	4.433911706	2.07816853	1	0.173180711	64.41018091	0.000833333	19.08
973	502	Female	14	7.817083333	298.0423272	2.475732664	4.433911706	2.07816853	1	0.173180711	64.2370002	0.000833333	19
974	75	Male	26	8.26	24.86665547	1.412740279	4.446882234	2.084247799	1	0.173687317	64.06381949	0.000833333	18.92
975	379	Female	12	7.119	436.1245334	2.640605182	4.451083324	2.086216844	1	0.173851404	63.89013218	0.000833333	18.83
976	818	Male	21	6.88225	27.81607024	1.459634754	4.453823943	2.087501369	1	0.173958447	63.71628077	0.000833333	18.75
977	818	Female	10	4.067166667	65.74442983	1.824415027	4.485714937	2.102448635	1	0.175204053	63.54232232	0.000833333	18.67
978	379	Male	15	6.015909091	62.73663044	1.8043891	4.499043468	2.1086957	1	0.175724642	63.36711827	0.000833333	18.58
979	765	Male	12	6.118545455	199.6045262	2.302340728	4.515466779	2.116393284	1	0.176366107	63.19139363	0.000833333	18.5
980	75	Male	17	8.28346	158.736065	2.203402982	4.522005381	2.119457918	1	0.176621493	63.01502752	0.000833333	18.42
981	59	Female	14	8.03975	402.890414	2.606263546	4.538410976	2.127147199	1	0.177262267	62.83840603	0.000833333	18.33
982	138	Male	17	8.940727273	243.5927689	2.388443613	4.541413711	2.128554577	1	0.177379548	62.66114376	0.000833333	18.25
983	379	Male	12	9.2712727	3232.990265	3.509738708	4.542727397	2.1291703	1	0.177430858	62.48376422	0.000833333	18.17
984	765	Female	28	9.833	38.47423568	1.59631373	4.545589794	2.130511901	1	0.177542658	62.30633336	0.000833333	18.08
985	380	Male	11	4.88809	105.3199023	2.026614569	4.560628028	2.137560302	1	0.178130025	62.1287907	0.000833333	18
986	379	Female	12	6.962272727	444.8330104	2.649172221	4.566047309	2.140100311	1	0.178341693	61.95066067	0.000833333	17.92
987	59	Female	15	5.891416667	61.32026762	1.79462931	4.569264266	2.141608095	1	0.178467341	61.77231898	0.000833333	17.83
988	765	Male	17	7.987	142.022565	2.155404563	4.587689692	2.150244068	1	0.179187006	61.59385164	0.000833333	17.75
989	75	Male	26	8.004416667	24.86665547	1.412740279	4.588872467	2.150798433	1	0.179233203	61.41466463	0.000833333	17.67
990	373	Male	12	7.44975	720.0191021	2.857946771	4.603558677	2.15768184	1	0.17980682	61.23543143	0.000833333	17.58
991	373	Male	13	8.1724	798.7232208	2.902939706	4.617764204	2.164339951	1	0.180361663	61.05562461	0.000833333	17.5
992	818	Female	13	5.85675	120.7643375	2.08552011	4.629147809	2.169675432	1	0.180806286	60.87526295	0.000833333	17.42
993	138	Female	11	8.368727273	3331.146002	3.522724022	4.630329437	2.170229259	1	0.180852438	60.69445666	0.000833333	17.33
994	502	Male	20	7.859636364	66.08507782	1.826625928	4.648118166	2.178566813	1	0.181547234	60.51360422	0.000833333	17.25
995	502	Male	18	10.325167	497.6505339	2.697796288	4.7031039	2.204338554	1	0.183694879	60.33205699	0.000833333	17.17
996	138	Female	18	8.368727273	155.6150764	2.194833567	4.720790022	2.212628015	1	0.184385668	60.14836211	0.000833333	17.08
997	75	Female	10	6.1105	773.716867	2.889143011	4.72816138	2.216082961	1	0.18467358	59.96397644	0.000833333	17
998	138	Female	11	7.293727273	1438.347101	3.158165537	4.762972292	2.232398789	1	0.186033232	59.77930286	0.000833333	16.92
999	380	Female	26	6.7505	16.37331024	1.239882575	4.775490253	2.238265941	1	0.186522162	59.59326963	0.000833333	16.83
1000	59	Male	15	5.307166667	47.9503721	1.689755997	4.775870355	2.238444094	1	0.186537008	59.40674747	0.000833333	16.75
1001	59	Female	29	6.0732	9.025775827	1.00111799	4.780415878	2.240574575	1	0.186714548	59.22021046	0.000833333	16.67
1002	138	Female	11	5.407454545	223.4523743	2.351124204	4.782724668	2.241656702	1	0.186804725	59.03349591	0.000833333	16.58
1003	765	Male	16	7.1868333	142.022565	2.155404563	4.79856309	2.249080149	1	0.187423346	58.84669119	0.000833333	16.5
1004	373	Female	11	6.6491667	801.4380932	2.904411537	4.804891853	2.252046432	1	0.187670536	58.65926784	0.000833333	16.42
1005	738	Male	17	8.182666667	215.7923728	2.336043999	4.853277006	2.274724489	1	0.189560374	58.47159731	0.000833333	16.33
1006	502	Female	14	6.82975	232.3552966	2.368017663	4.854093822	2.27510733	1	0.189592277	58.28203693	0.000833333	16.25
1007	373	Male	13	7.648833333	720.0191021	2.857946771	4.857382349	2.276648658	1	0.189720721	58.09244465	0.000833333	16.17
1008	379	Male	12	6.015909091	282.1015418	2.451942235	4.890916132	2.292365897	1	0.191030491	57.90272393	0.000833333	16.08
1009	138	Male	17	9.013363636	391.333729	2.593655646	4.891863655	2.29281	1	0.1910675	57.71169344	0.000833333	16
1010	373	Male	14	8.1762727	720.0191021	2.857946771	4.893581252	2.293615036	1	0.191134586	57.52062594	0.000833333	15.92
1011	379	Female	11	4.615	112.3521701	2.054429839	4.896799183	2.295123276	1	0.191260273	57.32949136	0.000833333	15.83
1012	379	Male	20	9.8240909	259.417206	2.415669675	4.917848785	2.304989196	1	0.192082433	57.13823108	0.000833333	15.75
1013	818	Female	13	5.85675	167.7977294	2.2273666	4.943998941	2.317245739	1	0.193103812	56.94614865	0.000833333	15.67
1014	738	Male	16	5.59825	55.03191426	1.74843546	4.997091477	2.342130141	1	0.195177512	56.75304484	0.000833333	15.58
1015	373	Female	18	5.445833333	31.55505657	1.512618454	4.999626413	2.343318262	1	0.195276522	56.55786733	0.000833333	15.5
1016	502	Female	13	6.796666667	415.9411788	2.62007479	5.01142309	2.348847349	1	0.195737279	56.3625908	0.000833333	15.42
1017	738	Male	18	8.182666667	189.9517179	2.28092357	5.017511519	2.351700987	1	0.195975082	56.16685353	0.000833333	15.33
1018	502	Female	10	5.803	827.4610639	2.918272102	5.028902468	2.35703991	1	0.196419992	55.97087844	0.000833333	15.25
1019	818	Female	14	5.7745	120.7643375	2.08552011	5.056244097	2.369854895	1	0.197487908	55.77445845	0.000833333	15.17
1020	818	Female	12	7.21625	1122.848749	3.050707866	5.073063488	2.377738121	1	0.198144843	55.57697054	0.000833333	15.08
1021	75	Female	13	6.49816667	363.3045554	2.561464602	5.124374538	2.401787542	1	0.200148962	55.3788257	0.000833333	15
1022	502	Male	19	7.956818182	140.7056749	2.151387243	5.137274308	2.407833647	1	0.200652804	55.17867674	0.000833333	14.92
1023	818	Female	13	5.634545455	167.7977294	2.2273666	5.138971019	2.408628894	1	0.200719074	54.97802393	0.000833333	14.83
1024	502	Female	18	9.1676667	415.9411788	2.62007479	5.144312917	2.411132634	1	0.200927719	54.77730486	0.000833333	14.75
1025	765	Female	11	3.2608	32.85895661	1.529673571	5.160208931	2.418583075	1	0.20154859	54.57637714	0.000833333	14.67
1026	738	Male	14	5.206636364	85.62312275	1.937633836	5.210057282	2.441946931	1	0.203495578	54.37482855	0.000833333	14.58
1027	818	Male	14	4.478090909	45.42300105	1.666733212	5.210761783	2.442277129	1	0.203523094	54.17133297	0.000833333	14.5
1028	380	Male	10	5.3150909	588.2720351	2.770315831	5.212170183	2.442937245	1	0.203578104	53.96780988	0.000833333	14.42
1029	373	Female	10	7.9788	14668.98346	4.166429624	5.221874999	2.447485879	1	0.203957157	53.76423177	0.000833333	14.33
1030	738	Male	28	7.4622727	23.87313731	1.395730567	5.237071526	2.454608471	1	0.204550706	53.56027462	0.000833333	14.25
1031	379	Female	16	10.1535	2124.070168	3.327373275	5.243312395	2.457533558	1	0.204794463	53.35572391	0.000833333	14.17
1032	765	Female	11	4.149727273	96.510984	1.989053539	5.272536601	2.471230905	1	0.205935909	53.15092945	0.000833333	14.08
1033	738	Male	16	5.59825	70.54134458	1.854557098	5.300390938	2.484286195	1	0.20702385	52.94499354	0.000833333	14
1034	373	Female	11	5.414333333	441.3079917	2.645724786	5.375171948	2.519335955	1	0.209944663	52.73796969	0.000833333	13.92
1035	75	Male	28	7.518583333	27.49950625	1.454837336	5.4179682	2.539394502	1	0.211616208	52.52802503	0.000833333	13.83
1036	380	Female	10	6.4199167	3041.252375	3.483195239	5.425608153	2.542975338	1	0.211914611	52.31640882	0.000833333	13.75
1037	765	Female	28	8.232916667	38.47423568	1.59631373	5.429033992	2.544581024	1	0.212048419	52.10449421	0.000833333	13.67
1038	59	Male	12	5.307166667	275.760442	2.442104016	5.521825492	2.588072277	1	0.21567269	51.89244579	0.000833333	13.58
1039	818	Female	13	7.21625	1197.485924	3.078632938	5.546125508	2.599461662	1	0.216621805	51.6767731	0.000833333	13.5
1040	379	Male	22	9.2712727	219.9861705	2.344365096	5.562993753	2.607367786	1	0.217280649	51.46015129	0.000833333	13.42
1041	818	Male	22	8.2212727	120.3057393	2.083881349	5.576434617	2.613667501	1	0.217805625	51.24287065	0.000833333	13.33
1042	138	Female	11	6.937	3331.146002	3.522724022	5.585983025	2.618142827	1	0.218178569	51.02506502	0.000833333	13.25
1043	373	Female	10	7.4293333	14668.98346	4.166429624	5.608080101	2.628499697	1	0.219041641	50.80688645	0.000833333	13.17
1044	373	Female	11	6.77575	2870.334625	3.458083808	5.613979543	2.631264758	1	0.219272063	50.58784481	0.000833333	13.08
1045	59	Female	12	6.621083333	1261.693597	3.101297978	5.620768364	2.634446669	1	0.219537222	50.36857275	0.000833333	13
1046	75	Male	13	6.392916667	580.9248686	2.764866917	5.622358587	2.635192005	1	0.219599334	50.14903552	0.000833333	12.92
1047	59	Female	23	7.6978	76.15028322	1.887337525	5.639112873	2.643044717	1	0.220253726	49.92943619	0.000833333	12.83
1048	373	Male	16	8.107545455	720.0191021	2.857946771	5.640073015	2.643494734	1	0.220291228	49.70918246	0.000833333	12.75
1049	502	Male	15	7.156416667	497.6505339	2.697796288	5.654637817	2.650321237	1	0.220860103	49.48889124	0.000833333	12.67
1050	379	Male	23	9.8240909	259.417206	2.415669675	5.655526103	2.650737576	1	0.220894798	49.26803113	0.000833333	12.58
1051	59	Female	11	6.832	3303.655863	3.51912624	5.666040492	2.655665656	1	0.221305471	49.04713634	0.000833333	12.5
1052	765	Female	11	7.534083333	7717.448235	3.887529996	5.675916773	2.660294656	1	0.221691221	48.82583086	0.000833333	12.42
1053	738	Male	14	5.59825	185.6228858	2.270964901	5.679186998	2.661827406	1	0.22181895	48.60413964	0.000833333	12.33
1054	75	Male	28	8.26	46.99941352	1.681235931	5.699104851	2.671162877	1	0.222596906	48.38232069	0.000833333	12.25
1055	138	Female	10	6.004727273	2674.066544	3.42733459	5.707727319	2.675204216	1	0.222933685	48.15972379	0.000833333	12.17
1056	373	Female	13	7.183666667	1424.723387	3.154035274	5.707734011	2.675207353	1	0.222933946	47.9367901	0.000833333	12.08
1057	502	Male	18	6.7815833	140.7056749	2.151387243	5.710314046	2.676416612	1	0.223034718	47.71385616	0.000833333	12
1058	379	Male	17	10.538273	3499.943018	3.544185042	5.717364289	2.679721051	1	0.223310088	47.49082144	0.000833333	11.92
1059	765	Male	18	9.417545455	982.4439883	2.99274963	5.720120343	2.68101281	1	0.223417734	47.26751135	0.000833333	11.83
1060	379	Male	16	7.544583333	509.2809796	2.707809381	5.742523899	2.691513327	1	0.224292777	47.04409362	0.000833333	11.75
1061	59	Male	15	4.399583333	47.9503721	1.689755997	5.761077365	2.700209312	1	0.225017443	46.81980084	0.000833333	11.67
1062	138	Female	17	6.937	223.4523743	2.351124204	5.761728624	2.700514556	1	0.22504288	46.5947834	0.000833333	11.58
1063	379	Male	16	7.8355	677.5887609	2.831606662	5.782107918	2.710066304	1	0.225838859	46.36974052	0.000833333	11.5
1064	373	Female	11	6.246909091	1945.101857	3.289165567	5.791795704	2.714606957	1	0.226217246	46.14390166	0.000833333	11.42
1065	380	Male	11	4.336833333	192.9844618	2.287766944	5.802721583	2.719727902	1	0.226643992	45.91768441	0.000833333	11.33
1066	75	Female	20	8.510833333	295.7268059	2.472356782	5.809905294	2.723094897	1	0.226924575	45.69104042	0.000833333	11.25
1067	59	Female	13	9.678333333	21586.1454	4.334195217	5.821719079	2.728632003	1	0.227386	45.46411585	0.000833333	11.17
1068	738	Female	14	7.947545455	2050.838232	3.312143118	5.834506253	2.734625334	1	0.227885444	45.23672985	0.000833333	11.08
1069	380	Male	14	8.058	2343.410254	3.370033612	5.855109279	2.744281945	1	0.228690162	45.0088444	0.000833333	11
1070	502	Female	13	5.803	415.9411788	2.62007479	5.869545454	2.751048161	1	0.229254013	44.78015424	0.000833333	10.92
1071	75	Male	16	7.518583333	580.9248686	2.764866917	5.883803998	2.757731122	1	0.229810927	44.55090023	0.000833333	10.83
1072	818	Male	22	8.2212727	159.7542465	2.206162454	5.903656983	2.76703619	1	0.230586349	44.3210893	0.000833333	10.75
1073	379	Male	19	7.544583333	226.1808217	2.356371666	5.934199369	2.781351365	1	0.23177928	44.09050295	0.000833333	10.67
1074	818	Female	12	5.85675	805.2551746	2.906472515	5.955123606	2.791158527	1	0.232596544	43.85872367	0.000833333	10.58
1075	738	Female	14	4.895166667	120.0309023	2.082896271	5.957008163	2.792041817	1	0.232670151	43.62612713	0.000833333	10.5
1076	379	Male	20	9.2851667	583.929956	2.767103863	5.960267494	2.793569461	1	0.232797455	43.39345697	0.000833333	10.42
1077	138	Male	21	9.013363636	369.6038723	2.568909953	5.985236055	2.805272192	1	0.233772683	43.16065952	0.000833333	10.33
1078	502	Male	19	7.156416667	182.1777076	2.26287262	6.007836293	2.815864894	1	0.234655408	42.92688684	0.000833333	10.25
1079	380	Male	14	4.88809	127.6204139	2.109309903	6.041283741	2.831541668	1	0.235961806	42.69223143	0.000833333	10.17
1080	373	Male	14	5.738333333	304.5299053	2.485053725	6.062867061	2.841657742	1	0.236804812	42.45626962	0.000833333	10.08
1081	818	Female	13	4.744818182	167.7977294	2.2273666	6.102608085	2.860284307	1	0.238357026	42.21946481	0.000833333	10
1082	379	Male	16	9.2851667	3499.943018	3.544185042	6.107263607	2.862466344	1	0.238538862	41.98110779	0.000833333	9.92
1083	818	Female	10	4.973166667	1122.848749	3.050707866	6.134336672	2.875155454	1	0.239596288	41.74256892	0.000833333	9.83
1084	502	Female	12	5.803	983.7632775	2.993331845	6.189898697	2.901197301	1	0.241766442	41.50297264	0.000833333	9.75
1085	738	Male	23	7.680166667	116.18305	2.068864797	6.195684598	2.903909145	1	0.241992429	41.26120619	0.000833333	9.67
1086	75	Male	18	8.025666667	580.9248686	2.764866917	6.20105551	2.906426484	1	0.242202207	41.01921376	0.000833333	9.58
1087	75	Female	20	8.048583333	312.315613	2.495982037	6.202289108	2.90700467	1	0.242250389	40.77701156	0.000833333	9.5
1088	380	Male	14	5.304583333	226.1547893	2.356321898	6.218868571	2.914775442	1	0.242897953	40.53476117	0.000833333	9.42
1089	502	Male	15	6.495	497.6505339	2.697796288	6.230476416	2.920216024	1	0.243351335	40.29186322	0.000833333	9.33
1090	379	Female	14	5.929666667	436.1245334	2.640605182	6.234494218	2.922099162	1	0.243508263	40.04851188	0.000833333	9.25
1091	379	Male	17	9.633	3499.943018	3.544185042	6.254660616	2.931551126	1	0.244295927	39.80500362	0.000833333	9.17
1092	138	Female	11	7.682272727	27536.38649	4.43992272	6.357382985	2.979696964	1	0.24830808	39.56070769	0.000833333	9.08
1093	379	Male	23	9.8240909	567.9215789	2.755052407	6.450083372	3.023145513	1	0.251928793	39.31239961	0.000833333	9
1094	818	Male	14	4.52	120.3057393	2.083881349	6.454499754	3.025215465	1	0.252101289	39.06047082	0.000833333	8.92
1095	818	Female	12	5.634545455	1197.485924	3.078632938	6.556623875	3.073080905	1	0.256090075	38.80836953	0.000833333	8.83
1096	138	Male	29	10.17766667	204.1354179	2.31204065	6.587873333	3.087727484	1	0.257310624	38.55227945	0.000833333	8.75
1097	738	Male	15	7.9533636	3132.915735	3.496087315	6.593601445	3.090412243	1	0.257534354	38.29496883	0.000833333	8.67
1098	379	Male	15	6.2698182	583.929956	2.767103863	6.620057651	3.102812232	1	0.258567686	38.03743448	0.000833333	8.58
1099	379	Male	15	6.121666667	509.2809796	2.707809381	6.634980786	3.109806685	1	0.259150557	37.77886679	0.000833333	8.5
1100	380	Male	13	5.42125	588.2720351	2.770315831	6.643136879	3.113629435	1	0.25946912	37.51971623	0.000833333	8.42
1101	379	Female	16	4.615	83.542943	1.927077362	6.681091613	3.131418768	1	0.260951564	37.26024711	0.000833333	8.33
1102	379	Female	18	7.119	440.7183826	2.645145473	6.688104862	3.134705869	1	0.261225489	36.99929555	0.000833333	8.25
1103	818	Female	13	5.963333333	1197.485924	3.078632938	6.711385388	3.145617421	1	0.262134785	36.73807006	0.000833333	8.17
1104	765	Male	18	7.1868333	488.0807996	2.689380614	6.735769292	3.157046124	1	0.263087177	36.47593527	0.000833333	8.08
1105	738	Male	28	7.680166667	70.54134458	1.854557098	6.761259357	3.168993284	1	0.264082774	36.2128481	0.000833333	8
1106	138	Male	23	8.6934545	369.6038723	2.568909953	6.796484518	3.18550327	1	0.265458606	35.94876532	0.000833333	7.92
1107	373	Female	13	5.545416667	801.4380932	2.904411537	6.808748963	3.191251599	1	0.265937633	35.68330672	0.000833333	7.83
1108	818	Female	13	5.537416667	805.2551746	2.906472515	6.823424165	3.198129847	1	0.266510821	35.41736908	0.000833333	7.75
1109	818	Male	14	4.52	159.7542465	2.206162454	6.833246539	3.20273358	1	0.266894465	35.15085826	0.000833333	7.67
1110	59	Male	24	7.996636364	195.5204457	2.29340774	6.883117258	3.22610792	1	0.268842327	34.8839638	0.000833333	7.58
1111	373	Male	22	8.4155455	428.9523065	2.633420283	6.884312636	3.226668192	1	0.268889016	34.61512147	0.000833333	7.5
1112	138	Male	17	5.885	243.5927689	2.388443613	6.899497268	3.233785209	1	0.269482101	34.34623246	0.000833333	7.42
1113	373	Male	16	5.738333333	304.5299053	2.485053725	6.928990927	3.247608848	1	0.270634071	34.07675036	0.000833333	7.33
1114	75	Female	41	8.510833333	26.84119157	1.444687819	6.959624077	3.261966565	1	0.271830547	33.80611629	0.000833333	7.25
1115	380	Male	12	4.88809	687.6872778	2.83802206	6.96719265	3.265513945	1	0.272126162	33.53428574	0.000833333	7.17
1116	818	Male	28	6.0949	32.1729742	1.520784411	6.98649092	3.274559018	1	0.272879918	33.26215958	0.000833333	7.08
1117	59	Male	25	7.037545455	94.58185732	1.980375465	7.035036142	3.297312099	1	0.274776008	32.98927966	0.000833333	7
1118	765	Male	14	5.9329	1027.701139	3.012289221	7.10816786	3.331588838	1	0.277632403	32.71450365	0.000833333	6.92
1119	502	Male	26	7.859636364	140.7056749	2.151387243	7.116877388	3.335670983	1	0.277972582	32.43687125	0.000833333	6.83
1120	373	Male	22	8.107545455	428.9523065	2.633420283	7.145842912	3.349247085	1	0.279103924	32.15889866	0.000833333	6.75
1121	380	Male	17	6.569272727	588.2720351	2.770315831	7.169038505	3.360118829	1	0.280009902	31.87979474	0.000833333	6.67
1122	138	Male	28	9.013363636	204.1354179	2.31204065	7.182350653	3.366358215	1	0.280529851	31.59978484	0.000833333	6.58
1123	818	Female	12	3.720666667	167.7977294	2.2273666	7.183766134	3.367021649	1	0.280585137	31.31925499	0.000833333	6.5
1124	379	Female	16	7.382916667	2124.070168	3.327373275	7.210967535	3.37977091	1	0.281647576	31.03866985	0.000833333	6.42
1125	75	Male	22	8.3043333	580.9248686	2.764866917	7.324738781	3.433095342	1	0.286091278	30.75702227	0.000833333	6.33
1126	818	Female	14	5.85675	1197.485924	3.078632938	7.359177211	3.449236588	1	0.287436382	30.470931	0.000833333	6.25
1127	738	Male	23	7.938	347.5550115	2.542271331	7.366117487	3.452489486	1	0.287707457	30.18349461	0.000833333	6.17
1128	75	Female	29	7.636363636	87.82792091	1.948549497	7.399848685	3.468299254	1	0.289024938	29.89578716	0.000833333	6.08
1129	502	Female	25	9.1676667	541.7625904	2.734609907	7.457213478	3.495186056	1	0.291265505	29.60676222	0.000833333	6
1130	818	Female	13	4.973166667	800.4268408	2.903863883	7.590783299	3.557790054	1	0.296482504	29.31549671	0.000833333	5.92
1131	765	Female	28	8.231545455	169.7028577	2.232240792	7.593075021	3.558864181	1	0.296572015	29.01901421	0.000833333	5.83
1132	738	Male	17	7.820916667	3132.915735	3.496087315	7.599299019	3.561781361	1	0.296815113	28.72244219	0.000833333	5.75
1133	380	Male	12	5.3150909	2343.410254	3.370033612	7.608600512	3.566140958	1	0.297178413	28.42562708	0.000833333	5.67
1134	379	Male	15	6.015909091	1143.346429	3.058557519	7.626172884	3.574377105	1	0.297864759	28.12844867	0.000833333	5.58
1135	373	Male	13	4.483727273	428.9523065	2.633420283	7.635268961	3.578640425	1	0.298220035	27.83058391	0.000833333	5.5
1136	738	Female	11	4.740166667	2050.838232	3.312143118	7.686137821	3.602482592	1	0.300206883	27.53236387	0.000833333	5.42
1137	502	Female	18	6.796666667	827.4610639	2.918272102	7.728626459	3.62239696	1	0.301866413	27.23215699	0.000833333	5.33
1138	818	Male	14	6.0949	2349.501371	3.371160509	7.74356382	3.629398081	1	0.30244984	26.93029058	0.000833333	5.25
1139	818	Male	21	3.9628333	28.13571505	1.464425681	7.760341395	3.637261708	1	0.303105142	26.62784074	0.000833333	5.17
1140	818	Female	13	4.845416667	800.4268408	2.903863883	7.790915224	3.651591621	1	0.304299302	26.3247356	0.000833333	5.08
1141	379	Male	16	5.062181818	291.8725908	2.466678729	7.796412907	3.654168378	1	0.304514031	26.02043629	0.000833333	5
1142	59	Male	26	7.673	209.746927	2.323761251	7.874076962	3.690569418	1	0.307547451	25.71592226	0.000833333	4.92
1143	738	Female	11	4.174666667	1023.339629	3.010443975	7.932341997	3.717878162	1	0.30982318	25.40837481	0.000833333	4.83
1144	765	Female	11	4.9448182	3954.414368	3.597191987	8.002136834	3.75059091	1	0.312549242	25.09855163	0.000833333	4.75
1145	138	Male	28	8.940727273	369.6038723	2.568909953	8.045148508	3.770750424	1	0.314229202	24.78600239	0.000833333	4.67
1146	380	Male	14	5.8455	2343.410254	3.370033612	8.071246355	3.78298245	1	0.315248537	24.47177319	0.000833333	4.58
1147	75	Male	22	7.518583333	580.9248686	2.764866917	8.090230497	3.791880293	1	0.315990024	24.15652465	0.000833333	4.5
1148	738	Female	10	3.689083333	1023.339629	3.010443975	8.160411959	3.824774251	1	0.318731188	23.84053462	0.000833333	4.42
1149	379	Male	15	6.2698182	2749.417067	3.439398554	8.228464792	3.856670523	1	0.32138921	23.52180344	0.000833333	4.33
1150	502	Female	28	9.2903636	541.7625904	2.734609907	8.241774024	3.862908542	1	0.321909045	23.20041423	0.000833333	4.25
1151	818	Male	28	4.478090909	19.81775463	1.318433885	8.243724732	3.863822837	1	0.321985236	22.87850518	0.000833333	4.17
1152	138	Male	21	5.885	204.1354179	2.31204065	8.250272498	3.866891766	1	0.32224098	22.55651995	0.000833333	4.08
1153	373	Female	11	5.545416667	14668.98346	4.166429624	8.264613575	3.87361341	1	0.322801117	22.23427896	0.000833333	4
1154	738	Male	16	4.3311818	175.9696901	2.24789889	8.304057391	3.892100674	1	0.324341723	21.91147785	0.000833333	3.92
1155	59	Male	29	7.973272727	195.5204457	2.29340774	8.341471155	3.909636455	1	0.325803038	21.58713612	0.000833333	3.83
1156	379	Male	15	5.062181818	677.5887609	2.831606662	8.390473013	3.932603561	1	0.327716963	21.26133309	0.000833333	3.75
1157	765	Female	21	8.231545455	2027.146578	3.307099339	8.436943767	3.954384342	1	0.329532028	20.93361612	0.000833333	3.67
1158	138	Female	19	4.926636364	155.6150764	2.194833567	8.46456582	3.967330761	1	0.330610897	20.60408409	0.000833333	3.58
1159	765	Male	17	6.00175	982.4439883	2.99274963	8.476984831	3.973151535	1	0.331095961	20.2734732	0.000833333	3.5
1160	379	Male	19	7.8355	3232.990265	3.509738708	8.510629245	3.988920628	1	0.332410052	19.94237724	0.000833333	3.42
1161	765	Male	17	5.9328	982.4439883	2.99274963	8.575502918	4.019326832	1	0.334943903	19.60996718	0.000833333	3.33
1162	379	Male	20	7.8355	2749.417067	3.439398554	8.779014878	4.114712617	1	0.342892718	19.27502328	0.000833333	3.25
1163	373	Male	16	4.483727273	304.5299053	2.485053725	8.867814026	4.15633266	1	0.346361055	18.93213056	0.000833333	3.17
1164	738	Male	14	5.206636364	2202.868938	3.343185764	8.989412247	4.213325585	1	0.351110465	18.58576951	0.000833333	3.08
1165	59	Male	29	7.364363636	209.746927	2.323761251	9.150699179	4.288920556	1	0.357410046	18.23465904	0.000833333	3
1166	75	Female	29	9.13725	773.716867	2.889143011	9.169624047	4.297790616	1	0.358149218	17.877249	0.000833333	2.92
1167	379	Male	16	6.015909091	3232.990265	3.509738708	9.334552514	4.37509237	1	0.364591031	17.51909978	0.000833333	2.83
1168	59	Female	12	3.980583333	1261.693597	3.101297978	9.349276883	4.381993662	1	0.365166138	17.15450875	0.000833333	2.75
1169	502	Male	19	7.859636364	8369.223595	3.92273706	9.482881992	4.444614199	1	0.370384517	16.78934261	0.000833333	2.67
1170	818	Male	28	4.478090909	32.1729742	1.520784411	9.50895468	4.456834433	1	0.371402869	16.41895809	0.000833333	2.58
1171	379	Male	22	6.2698182	520.4495788	2.717212321	9.53435477	4.468739422	1	0.372394952	16.04755522	0.000833333	2.5
1172	59	Female	23	3.980583333	44.24078017	1.655530086	9.565731651	4.483445724	1	0.373620477	15.67516027	0.000833333	2.42
1173	379	Male	17	6.121666667	3232.990265	3.509738708	9.74661988	4.568227797	1	0.38068565	15.3015398	0.000833333	2.33
1174	75	Female	41	5.909416667	26.84119157	1.444687819	10.0233583	4.697934727	1	0.391494561	14.92085415	0.000833333	2.25
1175	380	Female	12	4.375916667	4557.754993	3.658846252	10.0335903	4.702730452	1	0.391894204	14.52935959	0.000833333	2.17
1176	373	Female	18	6.6491667	5261.070251	3.721156642	10.07356599	4.721467005	1	0.393455584	14.13746538	0.000833333	2.08
1177	738	Male	23	4.3311818	85.62312275	1.937633836	10.28947301	4.822662338	1	0.401888528	13.7440098	0.000833333	2
1178	379	Male	18	6.121666667	3499.943018	3.544185042	10.42123563	4.884419303	1	0.407034942	13.34212127	0.000833333	1.92
1179	765	Female	11	3.2608	1244.648814	3.095395619	10.44202398	4.894162776	1	0.407846898	12.93508633	0.000833333	1.83
1180	379	Female	15	4.615	2056.849241	3.313413555	10.76949151	5.047646372	1	0.420637198	12.52723943	0.000833333	1.75
1181	75	Female	25	3.194083333	23.11433107	1.382275219	10.81902908	5.070864565	1	0.422572047	12.10660223	0.000833333	1.67
1182	379	Male	18	5.080181818	1143.346429	3.058557519	10.83702066	5.079297195	1	0.423274766	11.68403018	0.000833333	1.58
1183	138	Female	17	4.926636364	1438.347101	3.158165537	10.89766124	5.107719354	1	0.425643279	11.26075542	0.000833333	1.5
1184	138	Female	17	5.407454545	3331.146002	3.522724022	11.07476871	5.19072939	1	0.432560782	10.83511214	0.000833333	1.42
1185	738	Female	26	4.537166667	87.98191696	1.949301758	11.17037337	5.235539168	1	0.436294931	10.40255136	0.000833333	1.33
1186	502	Male	26	9.1024167	8369.223595	3.92273706	11.20484448	5.251695731	1	0.437641311	9.966256426	0.000833333	1.25
1187	138	Male	28	5.885	243.5927689	2.388443613	11.36387785	5.32623446	1	0.443852872	9.528615115	0.000833333	1.17
1188	765	Female	28	8.778090909	3954.414368	3.597191987	11.47417778	5.377931891	1	0.448160991	9.084762244	0.000833333	1.08
1189	59	Female	18	6.621083333	21586.1454	4.334195217	11.78289261	5.522626122	1	0.460218843	8.636601253	0.000833333	1
1190	59	Male	23	4.399583333	195.5204457	2.29340774	11.98940309	5.61941731	1	0.468284776	8.176382409	0.000833333	0.92
1191	379	Male	18	5.062181818	3499.943018	3.544185042	12.60233888	5.906699501	1	0.492224958	7.708097633	0.000833333	0.83
1192	373	Female	28	6.246909091	801.4380932	2.904411537	13.01820178	6.10161389	1	0.508467824	7.215872675	0.000833333	0.75
1193	138	Male	29	5.756333333	391.333729	2.593655646	13.06665361	6.124323198	1	0.510360266	6.707404851	0.000833333	0.67
1194	380	Female	28	6.856727273	4557.754993	3.658846252	14.94119439	7.002917973	1	0.583576498	6.197044585	0.000833333	0.58
1195	379	Male	22	5.062181818	2749.417067	3.439398554	14.94746157	7.005855392	1	0.583821283	5.613468087	0.000833333	0.5
1196	75	Female	25	3.194083333	164.5595878	2.218954336	17.36769289	8.140214598	1	0.678351216	5.029646804	0.000833333	0.42
1197	818	Male	28	4.478090909	3751.182318	3.574283933	22.34879822	10.47485205	1	0.872904337	4.351295588	0.000833333	0.33
1198	380	Female	28	4.2005	4557.754993	3.658846252	24.38940485	11.43128167	1	0.952606806	3.47839125	0.000833333	0.25
1199	380	Female	28	2.142333333	224.9481231	2.354008738	30.76656823	14.42024968	1	1.201687473	2.525784445	0.000833333	0.17
1200	380	Female	28	2.142333333	391.4633095	2.593799062	33.90059456	15.88916366	1	1.324096972	1.324096972	0.000833333	0.08
