# Supplementary material for: Correction: Dissecting genetic and sex-specific sources of host heterogeneity in pathogen shedding and spread
Source: PLoS Pathog. 2021 Mar 8;17(3):e1009415. doi: 10.1371/journal.ppat.1009415 (PMC7939289; doi:10.1371/journal.ppat.1009415)
Supplement: S1 Data — (ZIP) [file ppat.1009415.s001.zip › Data and Code/total.csv]

	Line	Sex	N.x	V.Vmean.x	sd.x	se.x	ci.x	X	N.y	V.Vmean.y	sd.y	se.y	ci.y
1	138	Female	30	2.0663065664	1.08018239539331	0.197213421392293	0.403346735257925	16	30	2.0663065664	1.08018239539331	0.197213421392293	0.403346735257925
2	138	Male	24	2.39050787075	1.3927272912192	0.284289267861302	0.588097157521742	15	24	2.39050787075	1.3927272912192	0.284289267861302	0.588097157521742
3	373	Female	34	1.92126612811765	1.2061628587673	0.206855223730035	0.420850117036062	14	34	1.92126612811765	1.2061628587673	0.206855223730035	0.420850117036062
4	373	Male	21	2.23917993566667	0.920724093257	0.20091846911999	0.419108582464914	13	21	2.23917993566667	0.920724093257	0.20091846911999	0.419108582464914
5	379	Female	28	1.73768831242857	1.11587448961177	0.210880456705276	0.432690956397185	20	28	1.73768831242857	1.11587448961177	0.210880456705276	0.432690956397185
6	379	Male	35	3.18436278442857	1.32233369876674	0.223515190336721	0.454237518310906	19	35	3.18436278442857	1.32233369876674	0.223515190336721	0.454237518310906
7	380	Female	16	4.4152619329375	5.04010885684487	1.26002721421122	2.68568443312345	10	16	4.4152619329375	5.04010885684487	1.26002721421122	2.68568443312345
8	380	Male	28	1.96631343164286	0.956590497022366	0.180778611546347	0.370927071897729	9	28	1.96631343164286	0.956590497022366	0.180778611546347	0.370927071897729
9	502	Female	19	2.31309026542105	0.741418947083056	0.170093171850598	0.357352493635429	6	19	2.31309026542105	0.741418947083056	0.170093171850598	0.357352493635429
10	502	Male	31	1.85584763951613	1.08004477223406	0.193981767519538	0.396163620829784	5	31	1.85584763951613	1.08004477223406	0.193981767519538	0.396163620829784
11	59	Female	29	1.93870931741379	1.24219422768669	0.230669677191863	0.472505414155415	18	29	1.93870931741379	1.24219422768669	0.230669677191863	0.472505414155415
12	59	Male	16	2.433167894625	1.51490427809686	0.378726069524214	0.807235508779026	17	16	2.433167894625	1.51490427809686	0.378726069524214	0.807235508779026
13	738	Female	28	1.73264029914286	1.18752134833731	0.224420440305759	0.460472707941298	12	28	1.73264029914286	1.18752134833731	0.224420440305759	0.460472707941298
14	738	Male	36	2.10964413594444	1.03431322593968	0.172385537656613	0.349961246712388	11	36	2.10964413594444	1.03431322593968	0.172385537656613	0.349961246712388
15	75	Female	26	2.33448769788462	1.6796721156756	0.329410803625675	0.678434249760523	4	26	2.33448769788462	1.6796721156756	0.329410803625675	0.678434249760523
16	75	Male	36	1.58178213833333	0.844317984999061	0.14071966416651	0.285676105885158	3	36	1.58178213833333	0.844317984999061	0.14071966416651	0.285676105885158
17	765	Female	26	1.92159161223077	1.40616836787749	0.275772305661701	0.56796369529194	8	26	1.92159161223077	1.40616836787749	0.275772305661701	0.56796369529194
18	765	Male	23	1.93961169547826	0.943532818403337	0.196740192772992	0.408014187166155	7	23	1.93961169547826	0.943532818403337	0.196740192772992	0.408014187166155
19	818	Female	29	2.34555208789655	0.779216893535099	0.144696944558272	0.296398254629115	2	29	2.34555208789655	0.779216893535099	0.144696944558272	0.296398254629115
20	818	Male	52	1.56067664973077	1.67420503616301	0.232170465520222	0.46610165852507	1	52	1.56067664973077	1.67420503616301	0.232170465520222	0.46610165852507
