# Supplementary material for: Correction: Dissecting genetic and sex-specific sources of host heterogeneity in pathogen shedding and spread
Source: PLoS Pathog. 2021 Mar 8;17(3):e1009415. doi: 10.1371/journal.ppat.1009415 (PMC7939289; doi:10.1371/journal.ppat.1009415)
Supplement: S1 Data — (ZIP) [file ppat.1009415.s001.zip › Data and Code/DCV Load and Shed Titres.csv]

Vial	Line	Sex	pastrel_SNP	Infection_Duration	Infection_Day	Collection_Day	Viral Load	Virus Shed	Shed Plate	Shed Well	Rounded Viral Load	log10(Rounded VL)	Infectotype	Infectotype_Number
1	738	m	C	3	3	6	0	0	13	B7	0	0	Irregular	1
2	738	m	C	3	1	4	0	0	13	B8	0	0	Irregular	1
3	738	m	C	3	2	5	0	0	19	E7	0	0	Irregular	1
4	738	m	C	3	3	6	0	0	9	E6	0	0	Irregular	1
11	738	m	C	2	2	4	0	0	12	H9	0	0	Irregular	1
17	738	m	C	1	1	2	0	0	16	C8	0	0	Irregular	1
43	59	f	C	3	3	6	0	0	13	A9	0	0	Irregular	1
54	59	f	C	2	3	5	0	0	18	F9	0	0	Irregular	1
57	59	f	C	2	3	5	0	0	17	D5	0	0	Irregular	1
68	59	f	C	1	1	2	0	0	10	A7	0	0	Irregular	1
69	59	f	C	1	2	3	0	0	18	A11	0	0	Irregular	1
71	59	f	C	1	1	2	0	0	12	A10	0	0	Irregular	1
73	59	f	C	1	3	4	0	0	11	B5	0	0	Irregular	1
74	59	f	C	1	1	2	0	0	17	E4	0	0	Irregular	1
77	380	vf	T	3	3	6	0	0	16	C6	0	0	Irregular	1
78	380	vf	T	3	3	6	0	0	15	B6	0	0	Irregular	1
83	380	vf	T	2	2	4	0	0	18	B5	0	0	Irregular	1
89	380	vf	T	1	1	2	0	0	10	A8	0	0	Irregular	1
95	380	vf	T	1	3	4	0	0	15	F4	0	0	Irregular	1
108	380	vf	T	2	3	5	0	0	11	G6	0	0	Irregular	1
116	765	vf	T	3	2	5	0	0	20	F6	0	0	Irregular	1
120	765	vf	T	3	3	6	0	0	15	F9	0	0	Irregular	1
124	765	vf	T	3	1	4	0	0	14	C10	0	0	Irregular	1
133	765	vf	T	1	1	2	0	0	16	D8	0	0	Irregular	1
136	502	m	C	3	3	6	0	0	20	F8	0	0	Irregular	1
138	502	m	C	1	1	2	0	0	12	A5	0	0	Irregular	1
140	502	m	C	3	1	4	0	0	19	F6	0	0	Irregular	1
147	502	m	C	3	2	5	0	0	13	A7	0	0	Irregular	1
149	502	m	C	3	3	6	0	0	9	H6	0	0	Irregular	1
150	502	m	C	2	3	5	0	0	17	H8	0	0	Irregular	1
152	502	m	C	2	2	4	0	0	17	D9	0	0	Irregular	1
163	502	m	C	1	2	3	0	0	16	F7	0	0	Irregular	1
173	373	vf	T	3	3	6	0	0	10	H9	0	0	Irregular	1
174	373	vf	T	3	1	4	0	0	13	A5	0	0	Irregular	1
181	373	vf	T	1	1	2	0	0	15	H8	0	0	Irregular	1
182	373	vf	T	3	3	6	0	0	20	G5	0	0	Irregular	1
190	373	vf	T	2	3	5	0	0	17	G8	0	0	Irregular	1
205	373	vf	T	1	2	3	0	0	15	A5	0	0	Irregular	1
207	373	vf	T	1	1	2	0	0	15	G8	0	0	Irregular	1
214	75	m	C	3	3	6	0	0	10	F10	0	0	Irregular	1
215	75	m	C	2	2	4	0	0	11	G9	0	0	Irregular	1
221	75	m	C	3	2	5	0	0	15	G9	0	0	Irregular	1
227	75	m	C	2	1	3	0	0	17	C5	0	0	Irregular	1
229	75	m	C	2	3	5	0	0	10	G9	0	0	Irregular	1
230	75	m	C	2	1	3	0	0	12	F8	0	0	Irregular	1
231	75	m	C	2	2	4	0	0	18	E7	0	0	Irregular	1
264	818	m	T	1	1	2	0	0	11	F9	0	0	Irregular	1
283	373	f	T	3	2	5	0	0	14	D10	0	0	Irregular	1
291	373	f	T	2	1	3	0	0	18	D5	0	0	Irregular	1
292	373	f	T	2	2	4	0	0	11	E10	0	0	Irregular	1
293	373	f	T	2	3	5	0	0	12	F5	0	0	Irregular	1
306	373	f	T	1	2	3	0	0	12	A7	0	0	Irregular	1
311	138	f	T	3	3	6	0	0	10	H10	0	0	Irregular	1
327	138	f	T	2	3	5	0	0	18	B7	0	0	Irregular	1
329	138	f	T	1	1	2	0	0	12	B5	0	0	Irregular	1
330	138	f	T	1	2	3	0	0	12	B6	0	0	Irregular	1
332	138	f	T	1	1	2	0	0	16	F6	0	0	Irregular	1
338	138	f	T	1	1	2	0	0	18	G11	0	0	Irregular	1
339	379	vf	C	3	3	6	0	0	9	F8	0	0	Irregular	1
340	379	vf	C	2	2	4	0	0	12	E10	0	0	Irregular	1
343	379	vf	C	3	1	4	0	0	19	G8	0	0	Irregular	1
349	379	vf	C	3	1	4	0	0	20	H8	0	0	Irregular	1
351	379	vf	C	3	3	6	0	0	9	E9	0	0	Irregular	1
353	379	vf	C	2	3	5	0	0	11	E6	0	0	Irregular	1
366	379	vf	C	1	2	3	0	0	18	D10	0	0	Irregular	1
371	379	vf	C	1	1	2	0	0	21	B7	0	0	Irregular	1
379	765	f	T	3	1	4	0	0	16	B5	0	0	Irregular	1
392	765	f	T	2	3	5	0	0	5	D8	0	0	Irregular	1
393	765	f	T	2	1	3	0	0	17	G4	0	0	Irregular	1
395	765	f	T	2	3	5	0	0	5	D5	0	0	Irregular	1
398	765	f	T	2	3	5	0	0	6	A5	0	0	Irregular	1
405	765	f	T	1	2	3	0	0	12	B8	0	0	Irregular	1
408	765	f	T	1	2	3	0	0	20	C9	0	0	Irregular	1
412	380	m	T	2	2	4	0	0	21	D12	0	0	Irregular	1
416	380	m	T	3	2	5	0	0	14	C9	0	0	Irregular	1
418	380	m	T	3	1	4	0	0	14	B8	0	0	Irregular	1
422	380	m	T	3	2	5	0	0	14	A6	0	0	Irregular	1
423	380	m	T	3	3	6	0	0	5	E9	0	0	Irregular	1
429	380	m	T	2	2	4	0	0	6	A6	0	0	Irregular	1
67	59	f	C	1	3	4	0.834602535	0.001136952	10	B6	0	0	Irregular	1
206	373	vf	T	1	3	4	0.219649196	0.005660901	15	F7	0	0	Irregular	1
483	738	f	C	1	1	2	371.938324	0.005970712	12	C7	23	1.38	Irregular	1
908	738	vf	C	1	1	2	7.429533005	0.006706221	7	G5	NA	NA	Irregular	1
466	502	vf	C	2	1	3	1.993104458	0.013561444	5	D10	11	1.079	Irregular	1
583	379	f	C	1	2	3	4091.699707	0.015629426	10	C7	218	2.34	Irregular	1
245	75	m	C	1	3	4	4.499147892	0.016386194	3	B6	0	0	Irregular	1
300	373	f	T	1	2	3	0.282066882	0.018317668	11	A7	0	0	Irregular	1
421	380	m	T	3	1	4	23.45622444	0.033479698	9	E8	0	0	Irregular	1
303	373	f	T	1	2	3	0.220150039	0.035844389	11	B8	0	0	Irregular	1
50	59	f	C	3	1	4	0.032884192	0.036103103	16	F9	0	0	Irregular	1
258	818	m	T	2	1	3	691.8988037	0.03677633	11	F8	0	0	Irregular	1
352	379	vf	C	3	1	4	0.120984003	0.037333377	16	C7	0	0	Irregular	1
23	738	m	C	1	2	3	0.204923555	0.040501945	11	A9	0	0	Irregular	1
261	818	m	T	2	1	3	1.87E-07	0.041728415	11	A5	0	0	Irregular	1
457	502	vf	C	3	1	4	3.523980141	0.043922007	19	H6	1	0.301	Irregular	1
249	818	m	T	2	2	4	12.48026752	0.046329215	11	F6	0	0	Irregular	1
505	738	f	C	1	3	4	4411.47168	0.047359236	10	D7	42	1.633	Irregular	1
255	818	m	T	3	1	4	0.39335686	0.050967403	11	F7	0	0	Irregular	1
79	380	vf	T	2	1	3	6.86E-05	0.052863687	11	H6	0	0	Irregular	1
285	373	f	T	2	2	4	1.30E-07	0.053055603	11	E8	0	0	Irregular	1
510	738	f	C	1	2	3	3701.985352	0.069479808	11	C5	50	1.708	Irregular	1
445	502	vf	C	1	1	2	16.39662552	0.069638655	16	G4	0	0	Irregular	1
100	380	vf	T	2	1	3	37.75992584	0.07332205	11	G5	0	0	Irregular	1
175	373	vf	T	3	2	5	45.40265656	0.074984461	19	H10	0	0	Irregular	1
448	502	vf	C	1	1	2	824.6494141	0.078456894	11	B7	0	0	Irregular	1
117	765	vf	T	2	3	5	0.067066066	0.078458905	10	C9	0	0	Irregular	1
269	818	m	T	1	2	3	0.11017146	0.079271019	10	C10	0	0	Irregular	1
202	373	vf	T	1	2	3	3.030005217	0.081845678	9	B8	0	0	Irregular	1
582	379	f	C	1	1	2	2079.372559	0.084926791	16	G7	213	2.33	Irregular	1
344	379	vf	C	3	2	5	0.209320217	0.085258722	9	C5	0	0	Irregular	1
310	138	f	T	3	2	5	1.349785686	0.089047037	15	F6	0	0	Irregular	1
236	75	m	C	2	1	3	10.05250835	0.091527797	11	F5	0	0	Irregular	1
589	380	f	T	1	1	2	0.067475341	0.093413927	11	C7	255	2.408	Irregular	1
244	75	m	C	1	2	3	0.079100966	0.099466622	16	H4	0	0	Irregular	1
298	373	f	T	1	3	4	4.940190315	0.103576288	16	A9	0	0	Irregular	1
364	379	vf	C	1	3	4	0.209444299	0.103730991	9	B6	0	0	Irregular	1
368	379	vf	C	1	1	2	0.104475833	0.104647405	20	C12	0	0	Irregular	1
111	380	vf	T	3	2	5	7.199410915	0.106882423	16	C4	0	0	Irregular	1
683	75	f	C	1	2	3	18.82114601	0.107364766	11	D9	4555	3.659	Irregular	1
238	75	m	C	1	2	3	0.255220026	0.109998025	10	C8	0	0	Irregular	1
254	818	m	T	3	3	6	18.71083832	0.111264281	19	G12	0	0	Irregular	1
132	765	vf	T	1	3	4	0.039320283	0.11126855	9	A10	0	0	Irregular	1
252	818	m	T	3	1	4	6.525788784	0.11254286	9	F5	0	0	Irregular	1
317	138	f	T	3	3	6	2.60430932	0.112708561	9	G7	0	0	Irregular	1
312	138	f	T	3	1	4	0.082410648	0.11397177	19	G7	0	0	Irregular	1
176	373	vf	T	3	3	6	0.600740552	0.116448142	19	F10	0	0	Irregular	1
497	738	f	C	1	2	3	3654.28125	0.120230027	10	B10	30	1.491	Irregular	1
557	379	f	C	3	1	4	10.60935688	0.122658111	10	G7	100	2.004	Irregular	1
420	380	m	T	3	3	6	139.4841003	0.130751163	15	C9	0	0	Irregular	1
322	138	f	T	2	1	3	49.68418884	0.133280694	11	E5	0	0	Irregular	1
139	502	m	C	3	3	6	4.625174522	0.136649907	19	F5	0	0	Irregular	1
263	818	m	T	2	3	5	4.870313644	0.14096193	20	D12	0	0	Irregular	1
441	380	m	T	1	3	4	16.76422119	0.147130251	16	B4	0	0	Irregular	1
280	373	f	T	3	2	5	22.89339066	0.159328565	13	D10	0	0	Irregular	1
526	765	m	T	3	2	5	4.749576092	0.173723146	10	F8	63	1.806	Irregular	1
65	59	f	C	1	2	3	0.076991655	0.176963121	10	D8	0	0	Irregular	1
112	765	vf	T	2	2	4	0.003178902	0.17987825	11	G8	0	0	Irregular	1
955	818	f	T	1	2	3	61594.74609	0.180346832	3	G8	NA	NA	Irregular	1
104	380	vf	T	1	3	4	0.138681278	0.18347986	9	D6	0	0	Irregular	1
524	765	m	T	3	3	6	738.0204468	0.185674369	10	E9	62	1.799	Irregular	1
342	379	vf	C	3	3	6	0.098009482	0.189054742	9	G8	0	0	Irregular	1
60	59	f	C	2	3	5	12.80707932	0.195499808	17	A5	0	0	Irregular	1
220	75	m	C	3	1	4	1.272309303	0.195925966	19	H9	0	0	Irregular	1
617	380	f	T	1	1	2	4.856929302	0.210512295	3	F5	962	2.984	Irregular	1
179	373	vf	T	3	3	6	0.495242745	0.215555862	13	D6	0	0	Irregular	1
493	738	f	C	3	1	4	0.311513245	0.217105761	19	H12	29	1.477	Irregular	1
24	738	m	C	1	3	4	0.675422966	0.220127657	10	D10	0	0	Irregular	1
211	373	vf	T	1	2	3	4762.406738	0.2299968	9	B5	0	0	Irregular	1
121	765	vf	T	3	1	4	1423073.625	0.230690733	20	F7	0	0	Irregular	1
82	380	vf	T	1	2	3	0.195634857	0.231703281	9	C8	0	0	Irregular	1
135	765	vf	T	1	3	4	0.142787501	0.233994529	12	A8	0	0	Irregular	1
64	59	f	C	1	1	2	1340.173828	0.24528107	10	A6	0	0	Irregular	1
350	379	vf	C	3	2	5	137936.4219	0.264683127	9	G9	0	0	Irregular	1
425	380	m	T	2	1	3	46.52538681	0.272718072	20	D6	0	0	Irregular	1
47	59	f	C	3	1	4	28.69852448	0.273528367	20	E6	0	0	Irregular	1
26	738	m	C	2	1	3	2.491808414	0.282165378	9	A6	0	0	Irregular	1
30	738	m	C	2	3	5	19.23844147	0.286120325	17	F8	0	0	Irregular	1
61	59	f	C	2	1	3	11.43525314	0.304601133	17	C8	0	0	Irregular	1
472	502	vf	C	1	2	3	11.93854618	0.305071473	16	B6	14	1.176	Irregular	1
6	738	m	C	3	2	5	0.049574621	0.342492491	19	E10	0	0	Irregular	1
166	502	m	C	1	2	3	0.170494199	0.345181316	21	C5	0	0	Irregular	1
304	373	f	T	1	3	4	0.152765632	0.367673934	21	C6	0	0	Irregular	1
204	373	vf	T	1	1	2	85.50978088	0.382962435	10	D6	0	0	Irregular	1
402	765	f	T	1	2	3	26.48138046	0.386043936	3	F7	0	0	Irregular	1
113	765	vf	T	1	1	2	0.000610858	0.389075816	9	A7	0	0	Irregular	1
646	818	vf	T	1	1	2	5023.131348	0.392644942	9	C7	2382	3.377	Irregular	1
387	765	f	T	3	3	6	3.037148714	0.425662905	9	H7	0	0	Irregular	1
14	738	m	C	1	1	2	0.048618339	0.4647322	17	E9	0	0	Irregular	1
490	738	f	C	3	1	4	13.85608959	0.480123609	13	C9	28	1.462	Irregular	1
831	59	vf	C	1	2	3	1.137445211	0.510359228	3	F8	1821375	6.26	Irregular	1
153	502	m	C	2	3	5	339511.375	0.536109269	17	A8	0	0	Irregular	1
320	138	f	T	2	2	4	1.780763626	0.55124259	17	H7	0	0	Irregular	1
1035	75	vf	C	1	2	3	6.025695324	0.592759848	13	E7	NA	NA	Irregular	1
1033	75	vf	C	1	3	4	95.8582077	0.617422104	13	E6	NA	NA	Irregular	1
318	138	f	T	3	1	4	3.16229105	0.622460306	15	A6	0	0	Irregular	1
240	75	m	C	1	1	2	0.361956656	0.63494426	20	C10	0	0	Irregular	1
463	502	vf	C	2	1	3	0.597972751	0.63672781	2	B9	8	0.954	Irregular	1
85	380	vf	T	3	2	5	1.76511085	0.638474166	16	D4	0	0	Irregular	1
131	765	vf	T	1	2	3	0.185614496	0.63854444	17	A7	0	0	Irregular	1
248	818	m	T	3	3	6	12.04020786	0.639016986	15	B7	0	0	Irregular	1
53	59	f	C	2	2	4	5.458334923	0.641849279	17	E6	0	0	Irregular	1
10	738	m	C	2	1	3	4145.04541	0.70387876	12	H10	0	0	Irregular	1
324	138	f	T	2	3	5	117.529892	0.709346652	17	G5	0	0	Irregular	1
51	59	f	C	2	3	5	77273896	0.709641039	17	F4	0	0	Irregular	1
162	502	m	C	1	1	2	0.313031703	0.72871083	9	C9	0	0	Irregular	1
19	738	m	C	2	2	4	4.58225584	0.759806871	17	H6	0	0	Irregular	1
234	75	m	C	2	2	4	12.30335426	0.784433663	12	F10	0	0	Irregular	1
538	765	m	T	2	2	4	7.434474945	0.798418105	5	F9	75	1.881	Irregular	1
209	373	vf	T	1	3	4	0.261368603	0.832023978	15	A8	0	0	Irregular	1
196	373	vf	T	2	3	5	73.93157959	0.859317422	12	G9	0	0	Irregular	1
698	379	m	C	3	3	6	536.7907715	0.879944682	15	B8	6454	3.81	Irregular	1
438	380	m	T	1	3	4	1161.062988	0.904619157	21	C11	0	0	Irregular	1
705	379	m	C	3	3	6	16.17508125	0.904723287	7	B6	7079	3.85	Irregular	1
233	75	m	C	2	1	3	72.85382843	0.97379607	12	F9	0	0	Irregular	1
852	138	m	T	1	1	2	1386.534302	0.974371076	3	E5	NA	NA	Irregular	1
927	818	f	T	3	2	5	163.010437	1.076251984	21	E8	NA	NA	Irregular	1
709	379	m	C	3	1	4	10.18698406	1.136228442	7	C9	7406	3.87	Irregular	1
701	379	m	C	3	2	5	26.53498077	1.167490363	7	C8	6779	3.831	Irregular	1
1002	75	vf	C	1	1	2	0.661053836	1.181155682	7	E8	NA	NA	Irregular	1
968	373	m	T	1	2	3	0.25197649	1.218119621	3	F9	NA	NA	Irregular	1
985	373	m	T	3	1	4	0.432110578	1.272385359	8	A10	NA	NA	Irregular	1
20	738	m	C	2	3	5	6.580188751	1.390220046	17	F5	0	0	Irregular	1
602	380	f	T	2	1	3	6267.037109	1.565853238	5	E10	493	2.694	Irregular	1
722	379	m	C	2	2	4	15.02680874	1.570277572	2	G4	10172	4.007	Irregular	1
201	373	vf	T	1	1	2	0.218237266	1.594577789	15	D4	0	0	Irregular	1
58	59	f	C	2	1	3	8.534295082	1.611561656	17	A4	0	0	Irregular	1
193	373	vf	T	2	3	5	31.7280407	1.70006907	17	D8	0	0	Irregular	1
870	138	m	T	3	1	4	32440230	1.701509833	21	E12	NA	NA	Irregular	1
992	373	m	T	3	2	5	0.227906883	1.703510165	21	G7	NA	NA	Irregular	1
572	379	f	C	2	1	3	2.025584936	1.76287353	2	F5	137	2.14	Irregular	1
279	373	f	T	3	1	4	20.29073334	1.765231967	15	B4	0	0	Irregular	1
226	75	m	C	3	1	4	10.66570187	1.825196981	15	C7	0	0	Irregular	1
434	380	m	T	2	1	3	0.058053561	1.840523243	6	C6	0	0	Irregular	1
232	75	m	C	2	3	5	14.84201717	1.981984854	17	A9	0	0	Irregular	1
159	502	m	C	2	3	5	0.000232714	1.990602136	12	G6	0	0	Irregular	1
732	379	m	C	1	1	2	0.218646884	2.037123919	8	H10	13782	4.139	Irregular	1
739	59	m	C	2	1	3	21.69369125	2.136865854	4	A7	18909	4.277	Irregular	1
612	380	f	T	1	2	3	0.199997127	2.143855572	12	C10	836	2.923	Irregular	1
357	379	vf	C	2	1	3	735.5419312	2.178417683	12	E5	0	0	Irregular	1
188	373	vf	T	2	1	3	8.627925873	2.205355644	17	B6	0	0	Irregular	1
891	738	vf	C	3	3	6	208.3596649	2.250437975	21	B12	NA	NA	Irregular	1
210	373	vf	T	1	1	2	0.114860691	2.268235683	21	D6	0	0	Irregular	1
241	75	m	C	1	2	3	0.4649086	2.323699474	21	D9	0	0	Irregular	1
158	502	m	C	2	2	4	81.90254974	2.456248999	12	G5	0	0	Irregular	1
886	738	vf	C	3	1	4	109.7999268	2.696930647	8	B7	NA	NA	Irregular	1
365	379	vf	C	1	1	2	0.095195904	2.858242273	17	H4	0	0	Irregular	1
890	738	vf	C	3	2	5	44.14201736	2.88850975	8	A8	NA	NA	Irregular	1
971	373	m	T	1	2	3	315.5180969	3.194892883	8	F5	NA	NA	Irregular	1
947	818	f	T	1	3	4	0.172208354	3.201707363	3	G5	NA	NA	Irregular	1
286	373	f	T	2	3	5	86.07125854	3.205752373	6	G5	0	0	Irregular	1
954	818	f	T	1	1	2	0.037169222	3.221020699	8	G7	NA	NA	Irregular	1
872	138	m	T	3	3	6	2.634348631	3.371226788	7	A10	NA	NA	Irregular	1
360	379	vf	C	2	1	3	51.80540085	3.373873949	18	C8	0	0	Irregular	1
640	818	vf	T	2	1	3	7.611598969	3.420670271	6	D7	1778	3.25	Irregular	1
481	738	f	C	2	2	4	1854.373291	4.093358517	18	H5	20	1.322	Irregular	1
542	765	m	T	1	3	4	11.40627384	4.262309551	18	C10	80	1.908	Irregular	1
965	373	m	T	1	2	3	0.153717652	4.539256573	8	F8	NA	NA	Irregular	1
707	379	m	C	3	2	5	13.16452694	4.573385715	8	D7	7249	3.86	Irregular	1
297	373	f	T	1	2	3	0.19742924	4.68403244	21	D7	0	0	Irregular	1
39	59	f	C	2	2	4	0.000455212	5.046774387	18	E5	0	0	Irregular	1
356	379	vf	C	2	3	5	458.453949	5.705691814	18	C5	0	0	Irregular	1
328	138	f	T	2	1	3	3.71E-07	5.753388405	18	A8	0	0	Irregular	1
460	502	vf	C	2	1	3	4.774534702	5.988015652	2	C7	3	0.602	Irregular	1
401	765	f	T	1	1	2	9.986397743	6.087227345	18	A10	0	0	Irregular	1
1034	75	vf	C	1	1	2	209.901001	6.382044315	8	E5	NA	NA	Irregular	1
224	75	m	C	3	2	5	1.067737699	7.07566309	15	H9	0	0	Irregular	1
358	379	vf	C	2	2	4	552.0588379	7.565175056	12	E6	0	0	Irregular	1
272	373	f	T	2	2	4	0.564154327	7.780407429	18	F7	0	0	Irregular	1
514	738	f	C	1	3	4	19.56421852	8.203352928	18	B11	53	1.732	Irregular	1
565	379	f	C	2	3	5	10.44514561	8.227396965	6	C5	108	2.037	Irregular	1
578	379	f	C	1	3	4	13.63012409	8.49628067	18	H10	170	2.233	Irregular	1
96	380	vf	T	2	3	5	214733168	8.566180229	17	C7	0	0	Irregular	1
29	738	m	C	2	2	4	193.5679626	8.811475754	18	F4	0	0	Irregular	1
265	818	m	T	1	2	3	0.081568867	9.398005486	21	C10	0	0	Irregular	1
178	373	vf	T	3	2	5	0.162468538	9.685857773	14	C6	0	0	Irregular	1
598	380	f	T	3	3	6	3535.895264	12.1650095	18	D8	415	2.619	Irregular	1
710	379	m	C	3	2	5	4608.279785	12.93196106	8	D9	7433	3.871	Irregular	1
119	765	vf	T	2	2	4	0.033348724	13.20937252	18	E9	0	0	Irregular	1
334	138	f	T	1	3	4	0.674107313	13.32458401	18	E11	0	0	Irregular	1
355	379	vf	C	2	2	4	86.28507233	13.68767834	18	B9	0	0	Irregular	1
723	379	m	C	1	1	2	0.114640042	13.99977207	14	G6	10248	4.011	Irregular	1
1038	75	vf	C	1	2	3	0.582204759	14.56669331	14	E9	NA	NA	Irregular	1
237	75	m	C	2	2	4	0.000781417	14.65229893	18	H9	0	0	Irregular	1
256	818	m	T	3	2	5	6.70879221	15.00472927	18	G8	0	0	Irregular	1
385	765	f	T	3	1	4	511.3623962	15.81765747	18	A4	0	0	Irregular	1
247	75	m	C	1	2	3	0.146226823	16.6241703	18	E6	0	0	Irregular	1
345	379	vf	C	3	3	6	2.291530609	16.88700294	14	C7	0	0	Irregular	1
287	373	f	T	2	1	3	0.000444806	21.04428101	18	C6	0	0	Irregular	1
361	379	vf	C	2	2	4	293.6577454	21.31009865	17	B7	0	0	Irregular	1
130	765	vf	T	1	1	2	6.646985054	27.00967407	18	D11	0	0	Irregular	1
194	373	vf	T	2	1	3	408.9106445	42.43620682	18	F5	0	0	Irregular	1
302	373	f	T	1	1	2	0.150463372	58.67593384	18	E10	0	0	Irregular	1
56	59	f	C	2	2	4	4.299627781	86.3445816	18	H8	0	0	Irregular	1
363	379	vf	C	2	1	3	0.944218516	94.25345612	18	A7	0	0	Irregular	1
37	59	f	C	2	2	4	NA	0	19	D10	0	0	NA	NA
59	59	f	C	2	2	4	NA	0	11	H8	0	0	NA	NA
62	59	f	C	2	2	4	NA	0	11	H7	0	0	NA	NA
97	380	vf	T	3	3	6	NA	0	16	G5	0	0	NA	NA
99	380	vf	T	3	2	5	NA	0	14	B7	0	0	NA	NA
101	380	vf	T	3	3	6	NA	0	13	B6	0	0	NA	NA
115	765	vf	T	3	1	4	NA	0	20	F5	0	0	NA	NA
127	765	vf	T	2	2	4	NA	0	17	E5	0	0	NA	NA
143	502	m	C	3	1	4	NA	0	20	E7	0	0	NA	NA
185	373	vf	T	3	1	4	NA	0	14	A5	0	0	NA	NA
216	75	m	C	3	3	6	NA	0	15	C8	0	0	NA	NA
217	75	m	C	3	1	4	NA	0	19	G5	0	0	NA	NA
219	75	m	C	3	3	6	NA	0	19	G11	0	0	NA	NA
243	75	m	C	1	1	2	NA	0	10	B7	0	0	NA	NA
273	373	f	T	3	1	4	NA	0	9	G6	0	0	NA	NA
275	373	f	T	3	3	6	NA	0	19	F11	0	0	NA	NA
277	373	f	T	3	2	5	NA	0	16	H9	0	0	NA	NA
400	765	f	T	1	3	4	NA	0	20	D11	0	0	NA	NA
403	765	f	T	1	3	4	NA	0	3	B8	0	0	NA	NA
470	502	vf	C	1	3	4	NA	0	18	C12	12	1.114	NA	NA
471	502	vf	C	1	1	2	NA	0	3	B10	12	1.114	NA	NA
477	502	vf	C	1	1	2	NA	0	16	E9	18	1.279	NA	NA
478	502	vf	C	1	2	3	NA	0	16	D7	19	1.301	NA	NA
512	738	f	C	1	1	2	NA	0	9	A8	51	1.716	NA	NA
513	738	f	C	1	2	3	NA	0	9	A9	52	1.724	NA	NA
543	765	m	T	1	1	2	NA	0	12	C6	80	1.908	NA	NA
546	765	m	T	1	1	2	NA	0	11	C10	81	1.914	NA	NA
547	765	m	T	1	2	3	NA	0	3	A10	82	1.919	NA	NA
581	379	f	C	1	3	4	NA	0	3	A8	212	2.328	NA	NA
614	380	f	T	1	1	2	NA	0	12	D5	933	2.97	NA	NA
648	818	vf	T	1	3	4	NA	0	3	A9	2426	3.385	NA	NA
653	818	vf	T	1	2	3	NA	0	12	D10	2568	3.41	NA	NA
655	818	vf	T	1	1	2	NA	0	21	D10	2628	3.42	NA	NA
656	818	vf	T	1	2	3	NA	0	11	D5	2657	3.425	NA	NA
685	75	f	C	1	1	2	NA	0	3	C8	4708	3.673	NA	NA
686	75	f	C	1	2	3	NA	0	3	G7	4795	3.681	NA	NA
708	379	m	C	3	3	6	NA	0	8	C9	7332	3.865	NA	NA
726	379	m	C	1	1	2	NA	0	7	H8	11323	4.054	NA	NA
727	379	m	C	1	2	3	NA	0	14	G9	11581	4.064	NA	NA
738	59	m	C	2	3	5	NA	0	4	G8	18135	4.259	NA	NA
761	502	f	C	2	2	4	NA	0	4	B5	55833	4.747	NA	NA
776	502	f	C	2	1	3	NA	0	6	G6	160555	5.206	NA	NA
782	502	f	C	2	1	3	NA	0	4	C5	187851	5.274	NA	NA
784	502	f	C	2	3	5	NA	0	4	B6	201501	5.304	NA	NA
813	59	vf	C	2	2	4	NA	0	4	C8	731648	5.864	NA	NA
817	59	vf	C	2	3	5	NA	0	4	B10	852232	5.931	NA	NA
818	59	vf	C	2	1	3	NA	0	4	G10	1020024	6.009	NA	NA
820	59	vf	C	2	3	5	NA	0	6	H10	1290602	6.111	NA	NA
853	138	m	T	2	2	4	NA	0	4	F5	NA	NA	NA	NA
861	138	m	T	2	1	3	NA	0	6	H5	NA	NA	NA	NA
881	738	vf	C	2	2	4	NA	0	4	B7	NA	NA	NA	NA
896	738	vf	C	2	1	3	NA	0	3	H5	NA	NA	NA	NA
921	818	f	T	2	2	4	NA	0	14	F8	NA	NA	NA	NA
934	818	f	T	2	1	3	NA	0	4	C7	NA	NA	NA	NA
938	818	f	T	2	2	4	NA	0	6	H9	NA	NA	NA	NA
939	818	f	T	2	3	5	NA	0	7	D7	NA	NA	NA	NA
940	818	f	T	2	1	3	NA	0	4	B9	NA	NA	NA	NA
941	818	f	T	2	2	4	NA	0	4	C6	NA	NA	NA	NA
943	818	f	T	2	1	3	NA	0	8	C7	NA	NA	NA	NA
974	373	m	T	2	2	4	NA	0	8	A7	NA	NA	NA	NA
976	373	m	T	2	1	3	NA	0	5	G10	NA	NA	NA	NA
977	373	m	T	2	2	4	NA	0	4	D6	NA	NA	NA	NA
980	373	m	T	2	2	4	NA	0	4	E10	NA	NA	NA	NA
984	373	m	T	2	3	5	NA	0	5	H5	NA	NA	NA	NA
1015	75	vf	C	2	2	4	NA	0	8	B10	NA	NA	NA	NA
1019	75	vf	C	2	3	5	NA	0	4	E5	NA	NA	NA	NA
1022	75	vf	C	2	3	5	NA	0	6	H6	NA	NA	NA	NA
1026	75	vf	C	2	1	3	NA	0	8	C8	NA	NA	NA	NA
33	738	m	C	3	1	4	NA	0	19	D11	0	0	NA	NA
659	75	f	C	3	3	6	NA	0.092457324	11	D6	2778	3.444	NA	NA
436	380	m	T	1	1	2	NA	0.094386272	16	F5	0	0	NA	NA
692	75	f	C	1	2	3	NA	0.109147072	9	B10	5485	3.739	NA	NA
660	75	f	C	1	1	2	NA	0.115624301	11	D7	2969	3.473	NA	NA
251	818	m	T	3	3	6	NA	0.128691897	10	G10	0	0	NA	NA
409	765	f	T	1	3	4	NA	0.131435826	10	A5	0	0	NA	NA
98	380	vf	T	3	1	4	NA	0.145580828	19	E9	0	0	NA	NA
40	59	f	C	3	3	6	NA	0.152689487	19	D9	0	0	NA	NA
406	765	f	T	1	3	4	NA	0.153896943	10	C5	0	0	NA	NA
148	502	m	C	3	3	6	NA	0.190320104	19	G10	0	0	NA	NA
748	59	m	C	2	1	3	NA	0.191801488	3	C5	32959	4.518	NA	NA
479	502	vf	C	1	3	4	NA	0.211828917	3	E6	20	1.322	NA	NA
276	373	f	T	3	1	4	NA	0.217399701	19	G6	0	0	NA	NA
476	502	vf	C	1	3	4	NA	0.229348078	21	D8	18	1.279	NA	NA
475	502	vf	C	1	2	3	NA	0.2304115	16	F4	17	1.255	NA	NA
93	380	vf	T	3	2	5	NA	0.244668871	19	E8	0	0	NA	NA
729	379	m	C	1	1	2	NA	0.250946522	7	H10	12190	4.086	NA	NA
168	502	m	C	1	1	2	NA	0.264340311	17	F7	0	0	NA	NA
66	59	f	C	1	3	4	NA	0.270521432	20	D10	0	0	NA	NA
146	502	m	C	3	1	4	NA	0.291298807	20	G7	0	0	NA	NA
624	818	vf	T	1	1	2	NA	0.317558914	12	C9	1154	3.063	NA	NA
145	502	m	C	3	3	6	NA	0.324554831	20	G6	0	0	NA	NA
274	373	f	T	3	2	5	NA	0.327579528	16	A4	0	0	NA	NA
511	738	f	C	1	3	4	NA	0.351927668	3	D10	50	1.708	NA	NA
902	738	vf	C	2	1	3	NA	0.372305214	3	H9	NA	NA	NA	NA
743	59	m	C	2	2	4	NA	0.378327429	7	A8	27185	4.434	NA	NA
435	380	m	T	1	3	4	NA	0.418797284	21	B5	0	0	NA	NA
444	380	m	T	1	3	4	NA	0.421279609	3	D5	0	0	NA	NA
144	502	m	C	3	2	5	NA	0.490022391	19	F7	0	0	NA	NA
545	765	m	T	1	3	4	NA	0.56809026	3	A6	80	1.908	NA	NA
781	502	f	C	2	3	5	NA	0.643020093	5	G7	186647	5.271	NA	NA
688	75	f	C	1	1	2	NA	0.658238351	3	A5	4814	3.683	NA	NA
815	59	vf	C	2	1	3	NA	0.76247853	4	E7	758971	5.88	NA	NA
41	59	f	C	3	1	4	NA	0.77081418	15	E9	0	0	NA	NA
443	380	m	T	1	2	3	NA	0.771937847	9	D10	0	0	NA	NA
740	59	m	C	2	2	4	NA	0.782081783	4	A6	22976	4.361	NA	NA
125	765	vf	T	2	3	5	NA	0.830205917	12	H8	0	0	NA	NA
742	59	m	C	2	1	3	NA	0.838987708	5	G6	26985	4.431	NA	NA
961	373	m	T	2	2	4	NA	0.870224118	5	H9	NA	NA	NA	NA
859	138	m	T	2	2	4	NA	0.904558063	7	D6	NA	NA	NA	NA
942	818	f	T	2	3	5	NA	0.966039836	5	G8	NA	NA	NA	NA
410	765	f	T	1	1	2	NA	0.990493894	21	C7	0	0	NA	NA
862	138	m	T	2	2	4	NA	0.997222066	7	B8	NA	NA	NA	NA
128	765	vf	T	2	3	5	NA	1.002921343	17	E7	0	0	NA	NA
129	765	vf	T	2	1	3	NA	1.098228931	12	H7	0	0	NA	NA
746	59	m	C	2	2	4	NA	1.103041768	6	H8	31416	4.497	NA	NA
747	59	m	C	2	3	5	NA	1.109965086	4	B8	31494	4.498	NA	NA
1018	75	vf	C	2	2	4	NA	1.316840649	4	H6	NA	NA	NA	NA
744	59	m	C	2	3	5	NA	1.330344319	4	D5	29894	4.476	NA	NA
819	59	vf	C	2	2	4	NA	1.414774776	4	D8	1180898	6.072	NA	NA
745	59	m	C	2	1	3	NA	1.433922887	4	C9	31211	4.494	NA	NA
898	738	vf	C	2	3	5	NA	1.55911994	5	G5	NA	NA	NA	NA
800	59	vf	C	2	2	4	NA	1.572866678	4	H5	448891	5.652	NA	NA
901	738	vf	C	2	3	5	NA	1.727546334	4	E9	NA	NA	NA	NA
841	138	m	T	2	2	4	NA	1.743271589	8	B9	5079709	6.706	NA	NA
577	379	f	C	1	2	3	NA	1.744498134	15	G6	165	2.22	NA	NA
1020	75	vf	C	2	1	3	NA	1.75367558	5	H8	NA	NA	NA	NA
822	59	vf	C	2	2	4	NA	1.759552836	4	F8	1351225	6.131	NA	NA
1023	75	vf	C	2	1	3	NA	1.807324648	4	D9	NA	NA	NA	NA
900	738	vf	C	2	2	4	NA	1.925190568	4	G6	NA	NA	NA	NA
814	59	vf	C	2	3	5	NA	2.062173367	4	A5	750794	5.876	NA	NA
979	373	m	T	2	1	3	NA	3.02764225	4	A10	NA	NA	NA	NA
1025	75	vf	C	2	3	5	NA	3.085071087	4	E6	NA	NA	NA	NA
858	138	m	T	2	1	3	NA	3.293621063	8	B8	NA	NA	NA	NA
894	738	vf	C	2	2	4	NA	3.421661139	4	F10	NA	NA	NA	NA
777	502	f	C	2	2	4	NA	3.61949563	4	G7	164864	5.217	NA	NA
899	738	vf	C	2	1	3	NA	4.098611355	8	D6	NA	NA	NA	NA
975	373	m	T	2	3	5	NA	4.409503937	8	A5	NA	NA	NA	NA
937	818	f	T	2	1	3	NA	4.491394997	6	G10	NA	NA	NA	NA
895	738	vf	C	2	3	5	NA	4.64549017	4	D10	NA	NA	NA	NA
1021	75	vf	C	2	2	4	NA	4.762116432	6	G9	NA	NA	NA	NA
944	818	f	T	2	2	4	NA	4.789943695	7	A6	NA	NA	NA	NA
404	765	f	T	1	1	2	NA	4.978595257	18	B10	0	0	NA	NA
897	738	vf	C	2	2	4	NA	5.730807781	4	A8	NA	NA	NA	NA
651	818	vf	T	1	3	4	NA	5.821063995	18	A12	2495	3.397	NA	NA
611	380	f	T	1	1	2	NA	18.23101997	18	G10	835	2.922	NA	NA
981	373	m	T	2	3	5	NA	18.81677437	6	H7	NA	NA	NA	NA
362	379	vf	C	2	3	5	NA	42.79219055	12	E7	0	0	NA	NA
983	373	m	T	2	2	4	NA	73.88450623	4	H10	NA	NA	NA	NA
32	NA	NA	NA	NA	NA	NA	NA	NA	NA	NA	0	0	NA	NA
34			NA	NA	NA	NA	NA	NA	NA	NA	0	0	NA	NA
35	NA	NA	NA	NA	NA	NA	NA	NA	NA	NA	0	0	NA	NA
36	NA	NA	NA	NA	NA	NA	NA	NA	NA	NA	0	0	NA	NA
218	75	m	C	3	2	5	NA	NA	NA	NA	0	0	NA	NA
257	NA	NA	NA	NA	NA	NA	NA	NA	NA	NA	0	0	NA	NA
266	NA	NA	NA	NA	NA	NA	NA	NA	NA	NA	0	0	NA	NA
288	NA	NA	NA	NA	NA	NA	NA	NA	NA	NA	0	0	NA	NA
522	NA	NA	NA	NA	NA	NA	NA	NA	NA	NA	61	1.792	NA	NA
544	NA	NA	NA	NA	NA	NA	NA	NA	NA	NA	80	1.908	NA	NA
593	NA	NA	NA	NA	NA	NA	NA	NA	NA	NA	336	2.528	NA	NA
657	NA	NA	NA	NA	NA	NA	NA	NA	NA	NA	2712	3.433	NA	NA
693	NA	NA	NA	NA	NA	NA	NA	NA	NA	NA	5553	3.745	NA	NA
694	NA	NA	NA	NA	NA	NA	NA	NA	NA	NA	5904	3.771	NA	NA
695	NA	NA	NA	NA	NA	NA	NA	NA	NA	NA	5985	3.777	NA	NA
696	NA	NA	NA	NA	NA	NA	NA	NA	NA	NA	6119	3.787	NA	NA
697	NA	NA	NA	NA	NA	NA	NA	NA	NA	NA	6281	3.798	NA	NA
702	NA	NA	NA	NA	NA	NA	NA	NA	NA	NA	6829	3.834	NA	NA
759	NA	NA	NA	NA	NA	NA	NA	NA	NA	NA	50912	4.707	NA	NA
795	NA	NA	NA	NA	NA	NA	NA	NA	NA	NA	344398	5.537	NA	NA
796	NA	NA	NA	NA	NA	NA	NA	NA	NA	NA	381181	5.581	NA	NA
797	NA	NA	NA	NA	NA	NA	NA	NA	NA	NA	416251	5.619	NA	NA
798	NA	NA	NA	NA	NA	NA	NA	NA	NA	NA	423788	5.627	NA	NA
799	NA	NA	NA	NA	NA	NA	NA	NA	NA	NA	434507	5.638	NA	NA
816	NA	NA	NA	NA	NA	NA	NA	NA	NA	NA	813032	5.91	NA	NA
835	NA	NA	NA	NA	NA	NA	NA	NA	NA	NA	2110798	6.324	NA	NA
836	NA	NA	NA	NA	NA	NA	NA	NA	NA	NA	2221134	6.347	NA	NA
837	NA	NA	NA	NA	NA	NA	NA	NA	NA	NA	2287469	6.359	NA	NA
838	NA	NA	NA	NA	NA	NA	NA	NA	NA	NA	2552706	6.407	NA	NA
839	NA	NA	NA	NA	NA	NA	NA	NA	NA	NA	2581391	6.412	NA	NA
856	NA	NA	NA	NA	NA	NA	NA	NA	NA	NA	NA	NA	NA	NA
875	NA	NA	NA	NA	NA	NA	NA	NA	NA	NA	NA	NA	NA	NA
876	NA	NA	NA	NA	NA	NA	NA	NA	NA	NA	NA	NA	NA	NA
877	NA	NA	NA	NA	NA	NA	NA	NA	NA	NA	NA	NA	NA	NA
878	NA	NA	NA	NA	NA	NA	NA	NA	NA	NA	NA	NA	NA	NA
879	NA	NA	NA	NA	NA	NA	NA	NA	NA	NA	NA	NA	NA	NA
915	NA	NA	NA	NA	NA	NA	NA	NA	NA	NA	NA	NA	NA	NA
916	NA	NA	NA	NA	NA	NA	NA	NA	NA	NA	NA	NA	NA	NA
917	NA	NA	NA	NA	NA	NA	NA	NA	NA	NA	NA	NA	NA	NA
918	NA	NA	NA	NA	NA	NA	NA	NA	NA	NA	NA	NA	NA	NA
919	NA	NA	NA	NA	NA	NA	NA	NA	NA	NA	NA	NA	NA	NA
946	NA	NA	NA	NA	NA	NA	NA	NA	NA	NA	NA	NA	NA	NA
958	NA	NA	NA	NA	NA	NA	NA	NA	NA	NA	NA	NA	NA	NA
959	NA	NA	NA	NA	NA	NA	NA	NA	NA	NA	NA	NA	NA	NA
982	373	m	T	2	1	3	NA	NA	NA	NA	NA	NA	NA	NA
996	NA	NA	NA	NA	NA	NA	NA	NA	NA	NA	NA	NA	NA	NA
997	NA	NA	NA	NA	NA	NA	NA	NA	NA	NA	NA	NA	NA	NA
998	NA	NA	NA	NA	NA	NA	NA	NA	NA	NA	NA	NA	NA	NA
999	NA	NA	NA	NA	NA	NA	NA	NA	NA	NA	NA	NA	NA	NA
1040	NA	NA	NA	NA	NA	NA	NA	NA	NA	NA	NA	NA	NA	NA
1041	NA	NA	NA	NA	NA	NA	NA	NA	NA	NA	NA	NA	NA	NA
1042	NA	NA	NA	NA	NA	NA	NA	NA	NA	NA	NA	NA	NA	NA
1043	NA	NA	NA	NA	NA	NA	NA	NA	NA	NA	NA	NA	NA	NA
1044	NA	NA	NA	NA	NA	NA	NA	NA	NA	NA	NA	NA	NA	NA
1045	NA	NA	NA	NA	NA	NA	NA	NA	NA	NA	NA	NA	NA	NA
1046	NA	NA	NA	NA	NA	NA	NA	NA	NA	NA	NA	NA	NA	NA
1047	NA	NA	NA	NA	NA	NA	NA	NA	NA	NA	NA	NA	NA	NA
1048	NA	NA	NA	NA	NA	NA	NA	NA	NA	NA	NA	NA	NA	NA
1049	NA	NA	NA	NA	NA	NA	NA	NA	NA	NA	NA	NA	NA	NA
562	379	f	C	3	3	6	6993.714355	NA	NA	NA	105	2.025	NA	NA
664	75	f	C	3	3	6	4353.90332	NA	NA	NA	3182	3.503	NA	NA
845	138	m	T	1	3	4	2794.587646	NA	NA	NA	123921652	8.093	NA	NA
122	765	vf	T	3	2	5	27.09381866	NA	NA	NA	0	0	NA	NA
439	380	m	T	1	1	2	18.4556427	NA	NA	NA	0	0	NA	NA
449	502	vf	C	3	2	5	10.81116962	NA	NA	NA	0	0	NA	NA
626	818	vf	T	3	2	5	4.527663708	NA	NA	NA	1468	3.167	NA	NA
523	765	m	T	3	2	5	4.020771027	NA	NA	NA	61	1.792	NA	NA
489	738	f	C	3	3	6	1.791655779	NA	NA	NA	27	1.447	NA	NA
84	380	vf	T	3	1	4	0.400855273	NA	NA	NA	0	0	NA	NA
267	818	m	T	1	3	4	0.119210437	NA	NA	NA	0	0	NA	NA
486	738	f	C	3	3	6	0.071286105	NA	NA	NA	25	1.415	NA	NA
186	373	vf	T	2	2	4	0	NA	NA	NA	0	0	NA	NA
296	373	f	T	1	1	2	0	NA	NA	NA	0	0	NA	NA
446	502	vf	C	3	3	6	0	NA	NA	NA	0	0	NA	NA
455	502	vf	C	3	2	5	0	NA	NA	NA	1	0.301	NA	NA
456	502	vf	C	3	3	6	0	NA	NA	NA	1	0.301	NA	NA
482	738	f	C	3	3	6	0	NA	NA	NA	21	1.342	NA	NA
494	738	f	C	2	1	3	0	NA	NA	NA	29	1.477	NA	NA
503	738	f	C	2	3	5	0	NA	NA	NA	41	1.623	NA	NA
525	765	m	T	3	1	4	0	NA	NA	NA	63	1.806	NA	NA
529	765	m	T	3	2	5	0	NA	NA	NA	68	1.839	NA	NA
563	379	f	C	3	1	4	0	NA	NA	NA	107	2.033	NA	NA
564	379	f	C	3	2	5	0	NA	NA	NA	108	2.037	NA	NA
592	380	f	T	3	3	6	0	NA	NA	NA	305	2.486	NA	NA
597	380	f	T	3	2	5	0	NA	NA	NA	390	2.592	NA	NA
661	75	f	C	3	3	6	0	NA	NA	NA	3022	3.48	NA	NA
706	379	m	C	3	1	4	0	NA	NA	NA	7141	3.854	NA	NA
716	379	m	C	2	2	4	0	NA	NA	NA	9125	3.96	NA	NA
736	59	m	C	1	2	3	0	NA	NA	NA	16982	4.23	NA	NA
752	59	m	C	3	2	5	0	NA	NA	NA	40077	4.603	NA	NA
802	59	vf	C	1	1	2	0	NA	NA	NA	475715	5.677	NA	NA
804	59	vf	C	3	3	6	0	NA	NA	NA	506085	5.704	NA	NA
889	738	vf	C	3	1	4	0	NA	NA	NA	NA	NA	NA	NA
924	818	f	T	3	2	5	0	NA	NA	NA	NA	NA	NA	NA
1004	75	vf	C	3	2	5	0	NA	NA	NA	NA	NA	NA	NA
1057	59	m	C	1	3	4	0	NA	NA	NA	NA	NA	NA	NA
461	502	vf	C	2	2	4	0	0	5	F8	3	0.602	Shedder	2
465	502	vf	C	2	3	5	0	0	6	B10	9	1	Shedder	2
473	502	vf	C	1	3	4	0	0	17	G7	14	1.176	Shedder	2
485	738	f	C	3	2	5	0	0	16	A5	24	1.398	Shedder	2
492	738	f	C	3	3	6	0	0	9	F10	28	1.462	Shedder	2
495	738	f	C	2	2	4	0	0	5	C8	30	1.491	Shedder	2
499	738	f	C	2	2	4	0	0	6	D8	36	1.568	Shedder	2
502	738	f	C	2	2	4	0	0	6	F10	40	1.613	Shedder	2
504	738	f	C	2	1	3	0	0	6	E7	42	1.633	Shedder	2
517	765	m	T	2	2	4	0	0	6	F8	55	1.748	Shedder	2
519	765	m	T	3	1	4	0	0	16	A6	56	1.756	Shedder	2
521	765	m	T	3	3	6	0	0	14	B10	59	1.778	Shedder	2
531	765	m	T	2	1	3	0	0	5	E7	69	1.845	Shedder	2
532	765	m	T	2	2	4	0	0	5	A10	69	1.845	Shedder	2
534	765	m	T	2	1	3	0	0	6	C10	70	1.851	Shedder	2
536	765	m	T	2	3	5	0	0	19	D6	72	1.863	Shedder	2
541	765	m	T	1	2	3	0	0	3	G10	78	1.898	Shedder	2
553	379	f	C	3	3	6	0	0	13	D8	93	1.973	Shedder	2
554	379	f	C	3	1	4	0	0	14	C8	95	1.982	Shedder	2
559	379	f	C	3	3	6	0	0	10	G8	103	2.017	Shedder	2
561	379	f	C	3	2	5	0	0	10	H8	103	2.017	Shedder	2
568	379	f	C	2	3	5	0	0	5	E8	117	2.072	Shedder	2
569	379	f	C	2	1	3	0	0	6	E8	124	2.097	Shedder	2
570	379	f	C	2	2	4	0	0	6	B6	124	2.097	Shedder	2
575	379	f	C	2	1	3	0	0	5	A8	157	2.199	Shedder	2
590	380	f	T	3	1	4	0	0	19	H8	257	2.412	Shedder	2
595	380	f	T	3	3	6	0	0	16	F8	375	2.575	Shedder	2
599	380	f	T	3	1	4	0	0	10	F6	447	2.651	Shedder	2
600	380	f	T	3	2	5	0	0	15	C5	464	2.667	Shedder	2
603	380	f	T	2	2	4	0	0	6	B7	582	2.766	Shedder	2
604	380	f	T	2	3	5	0	0	20	B7	624	2.796	Shedder	2
605	380	f	T	2	1	3	0	0	5	A5	644	2.81	Shedder	2
606	380	f	T	2	2	4	0	0	5	F5	650	2.814	Shedder	2
607	380	f	T	2	3	5	0	0	19	B9	654	2.816	Shedder	2
608	380	f	T	2	1	3	0	0	5	B9	695	2.843	Shedder	2
609	380	f	T	2	2	4	0	0	5	C5	727	2.862	Shedder	2
610	380	f	T	2	3	5	0	0	6	F7	739	2.869	Shedder	2
623	818	vf	T	2	2	4	0	0	20	C7	1145	3.059	Shedder	2
627	818	vf	T	3	3	6	0	0	10	G5	1558	3.193	Shedder	2
630	818	vf	T	3	3	6	0	0	14	A8	1642	3.216	Shedder	2
631	818	vf	T	3	1	4	0	0	10	E6	1653	3.219	Shedder	2
634	818	vf	T	3	1	4	0	0	20	H6	1684	3.227	Shedder	2
638	818	vf	T	2	2	4	0	0	5	D7	1743	3.242	Shedder	2
642	818	vf	T	2	3	5	0	0	5	B6	1992	3.3	Shedder	2
663	75	f	C	3	2	5	0	0	15	C6	3149	3.498	Shedder	2
665	75	f	C	3	1	4	0	0	16	E4	3520	3.547	Shedder	2
667	75	f	C	3	3	6	0	0	13	D9	3669	3.565	Shedder	2
671	75	f	C	2	2	4	0	0	5	A6	3812	3.581	Shedder	2
672	75	f	C	2	3	5	0	0	5	B7	3861	3.587	Shedder	2
674	75	f	C	2	2	4	0	0	5	D6	3893	3.59	Shedder	2
676	75	f	C	2	1	3	0	0	19	C8	4071	3.61	Shedder	2
677	75	f	C	2	2	4	0	0	19	C12	4124	3.615	Shedder	2
679	75	f	C	2	1	3	0	0	20	B8	4174	3.621	Shedder	2
680	75	f	C	2	2	4	0	0	20	B6	4358	3.639	Shedder	2
687	75	f	C	1	3	4	0	0	20	D9	4805	3.682	Shedder	2
691	75	f	C	1	1	2	0	0	3	H10	5417	3.734	Shedder	2
700	379	m	C	1	1	2	0	0	7	H9	6736	3.828	Shedder	2
713	379	m	C	2	2	4	0	0	19	C5	8356	3.922	Shedder	2
724	379	m	C	1	2	3	0	0	14	G5	10366	4.016	Shedder	2
725	379	m	C	1	3	4	0	0	14	G7	10475	4.02	Shedder	2
731	379	m	C	1	3	4	0	0	7	H5	13074	4.116	Shedder	2
733	59	m	C	1	2	3	0	0	13	G6	14768	4.169	Shedder	2
734	59	m	C	1	3	4	0	0	8	H9	16112	4.207	Shedder	2
735	59	m	C	1	1	2	0	0	3	H8	16572	4.219	Shedder	2
737	59	m	C	1	3	4	0	0	13	G5	17450	4.242	Shedder	2
750	59	m	C	3	3	6	0	0	21	F7	34988	4.544	Shedder	2
753	59	m	C	3	3	6	0	0	20	A12	41277	4.616	Shedder	2
754	59	m	C	3	1	4	0	0	20	B10	42898	4.632	Shedder	2
755	59	m	C	3	2	5	0	0	20	F11	43157	4.635	Shedder	2
756	59	m	C	3	3	6	0	0	20	A11	46041	4.663	Shedder	2
760	502	f	C	3	3	6	0	0	21	H8	52292	4.718	Shedder	2
764	502	f	C	3	2	5	0	0	7	B7	62268	4.794	Shedder	2
765	502	f	C	3	3	6	0	0	21	G5	66733	4.824	Shedder	2
766	502	f	C	3	1	4	0	0	21	H12	70652	4.849	Shedder	2
767	502	f	C	3	2	5	0	0	21	A6	76051	4.881	Shedder	2
768	502	f	C	3	3	6	0	0	20	E9	76319	4.883	Shedder	2
769	502	f	C	3	1	4	0	0	21	G8	76614	4.884	Shedder	2
772	502	f	C	3	1	4	0	0	20	E11	109048	5.038	Shedder	2
774	502	f	C	3	3	6	0	0	20	A9	135757	5.133	Shedder	2
780	502	f	C	2	2	4	0	0	4	E8	180520	5.257	Shedder	2
785	502	f	C	1	2	3	0	0	14	H7	202600	5.307	Shedder	2
786	502	f	C	1	3	4	0	0	7	H6	217409	5.337	Shedder	2
787	502	f	C	1	1	2	0	0	14	H6	218771	5.34	Shedder	2
788	502	f	C	1	2	3	0	0	14	H8	233536	5.368	Shedder	2
790	502	f	C	1	1	2	0	0	13	H6	252543	5.402	Shedder	2
791	502	f	C	1	2	3	0	0	13	H5	268473	5.429	Shedder	2
792	502	f	C	1	3	4	0	0	14	H10	269377	5.43	Shedder	2
794	502	f	C	1	2	3	0	0	3	A7	300997	5.479	Shedder	2
801	59	vf	C	3	3	6	0	0	21	H10	459953	5.663	Shedder	2
805	59	vf	C	3	1	4	0	0	21	B9	516468	5.713	Shedder	2
806	59	vf	C	3	2	5	0	0	20	G9	519509	5.716	Shedder	2
808	59	vf	C	3	1	4	0	0	21	E7	660899	5.82	Shedder	2
810	59	vf	C	3	3	6	0	0	21	B10	676846	5.83	Shedder	2
821	59	vf	C	2	1	3	0	0	5	H10	1333813	6.125	Shedder	2
823	59	vf	C	2	3	5	0	0	6	G7	1493470	6.174	Shedder	2
825	59	vf	C	1	2	3	0	0	8	H7	1577216	6.198	Shedder	2
826	59	vf	C	1	3	4	0	0	8	H6	1589175	6.201	Shedder	2
833	59	vf	C	1	1	2	0	0	7	G8	1933761	6.286	Shedder	2
834	59	vf	C	1	2	3	0	0	13	G8	2077731	6.318	Shedder	2
843	138	m	T	1	1	2	0	0	13	H10	50346794	7.702	Shedder	2
846	138	m	T	1	1	2	0	0	13	H9	519421873	8.716	Shedder	2
847	138	m	T	1	2	3	0	0	13	G7	11840683950	10.073	Shedder	2
849	138	m	T	1	1	2	0	0	7	F10	78377606320	10.894	Shedder	2
850	138	m	T	1	2	3	0	0	8	F10	1.17E+11	11.069	Shedder	2
863	138	m	T	2	3	5	0	0	4	G9	NA	NA	Shedder	2
869	138	m	T	3	3	6	0	0	20	G10	NA	NA	Shedder	2
880	738	vf	C	1	1	2	0	0	13	H7	NA	NA	Shedder	2
882	738	vf	C	3	3	6	0	0	21	E11	NA	NA	Shedder	2
883	738	vf	C	3	1	4	0	0	7	D10	NA	NA	Shedder	2
885	738	vf	C	3	3	6	0	0	21	A8	NA	NA	Shedder	2
903	738	vf	C	2	2	4	0	0	4	F6	NA	NA	Shedder	2
904	738	vf	C	1	3	4	0	0	8	G9	NA	NA	Shedder	2
907	738	vf	C	1	3	4	0	0	7	G6	NA	NA	Shedder	2
909	738	vf	C	1	2	3	0	0	13	E9	NA	NA	Shedder	2
910	738	vf	C	1	3	4	0	0	13	F8	NA	NA	Shedder	2
911	738	vf	C	1	1	2	0	0	7	F7	NA	NA	Shedder	2
912	738	vf	C	1	2	3	0	0	13	F5	NA	NA	Shedder	2
920	818	f	T	1	1	2	0	0	7	F6	NA	NA	Shedder	2
922	818	f	T	3	3	6	0	0	21	F5	NA	NA	Shedder	2
923	818	f	T	3	1	4	0	0	7	C5	NA	NA	Shedder	2
930	818	f	T	3	2	5	0	0	20	E12	NA	NA	Shedder	2
931	818	f	T	3	3	6	0	0	21	H6	NA	NA	Shedder	2
932	818	f	T	3	1	4	0	0	21	E10	NA	NA	Shedder	2
936	818	f	T	2	3	5	0	0	5	H7	NA	NA	Shedder	2
956	818	f	T	1	3	4	0	0	13	F9	NA	NA	Shedder	2
960	373	m	T	1	1	2	0	0	8	G6	NA	NA	Shedder	2
962	373	m	T	3	3	6	0	0	20	H10	NA	NA	Shedder	2
963	373	m	T	1	3	4	0	0	8	G5	NA	NA	Shedder	2
972	373	m	T	1	3	4	0	0	7	E10	NA	NA	Shedder	2
973	373	m	T	1	1	2	0	0	7	E9	NA	NA	Shedder	2
978	373	m	T	2	3	5	0	0	4	D7	NA	NA	Shedder	2
986	373	m	T	3	2	5	0	0	7	C7	NA	NA	Shedder	2
987	373	m	T	3	3	6	0	0	7	B5	NA	NA	Shedder	2
988	373	m	T	3	1	4	0	0	20	B12	NA	NA	Shedder	2
989	373	m	T	3	2	5	0	0	20	H9	NA	NA	Shedder	2
990	373	m	T	3	3	6	0	0	20	B9	NA	NA	Shedder	2
1003	75	vf	C	3	1	4	0	0	7	D5	NA	NA	Shedder	2
1006	75	vf	C	3	1	4	0	0	20	B11	NA	NA	Shedder	2
1007	75	vf	C	3	2	5	0	0	21	A12	NA	NA	Shedder	2
1010	75	vf	C	3	2	5	0	0	5	C7	NA	NA	Shedder	2
1011	75	vf	C	3	3	6	0	0	21	F6	NA	NA	Shedder	2
1012	75	vf	C	3	1	4	0	0	20	F9	NA	NA	Shedder	2
1014	75	vf	C	3	3	6	0	0	21	F10	NA	NA	Shedder	2
1017	75	vf	C	2	1	3	0	0	7	D9	NA	NA	Shedder	2
1028	75	vf	C	1	1	2	0	0	14	F10	NA	NA	Shedder	2
1037	75	vf	C	1	1	2	0	0	14	E6	NA	NA	Shedder	2
1051	59	m	C	2	2	4	0	0	4	A9	NA	NA	Shedder	2
1055	59	m	C	1	1	2	0	0	8	E9	NA	NA	Shedder	2
500	738	f	C	2	3	5	0	0.007547005	6	A10	38	1.591	Shedder	2
573	379	f	C	2	2	4	0	0.009251271	6	D6	144	2.161	Shedder	2
411	380	m	T	1	1	2	0	0.017594149	16	G9	0	0	Shedder	2
496	738	f	C	2	3	5	0	0.021981655	6	F6	30	1.491	Shedder	2
75	380	vf	T	1	1	2	0	0.022482216	10	B5	0	0	Shedder	2
585	379	f	C	1	1	2	0	0.027175933	16	C9	241	2.384	Shedder	2
381	765	f	T	3	3	6	0	0.030482138	19	H5	0	0	Shedder	2
38	59	f	C	1	1	2	0	0.038184494	10	D9	0	0	Shedder	2
9	738	m	C	2	3	5	0	0.047651462	11	H5	0	0	Shedder	2
177	373	vf	T	3	1	4	0	0.063096978	19	F8	0	0	Shedder	2
633	818	vf	T	3	3	6	0	0.063529983	10	H5	1683	3.226	Shedder	2
180	373	vf	T	3	1	4	0	0.064447291	19	F12	0	0	Shedder	2
613	380	f	T	1	3	4	0	0.065493241	11	C6	910	2.96	Shedder	2
469	502	vf	C	2	1	3	0	0.066370822	6	F9	12	1.114	Shedder	2
278	373	f	T	3	3	6	0	0.066746019	9	G5	0	0	Shedder	2
28	738	m	C	3	2	5	0	0.068440795	19	D12	0	0	Shedder	2
164	502	m	C	1	3	4	0	0.072975509	10	B9	0	0	Shedder	2
319	138	f	T	2	1	3	0	0.076934621	11	F10	0	0	Shedder	2
250	818	m	T	1	1	2	0	0.085689187	11	A6	0	0	Shedder	2
110	380	vf	T	2	1	3	0	0.087682597	11	G7	0	0	Shedder	2
22	738	m	C	1	1	2	0	0.095492549	9	A5	0	0	Shedder	2
114	765	vf	T	3	3	6	0	0.107969537	19	E5	0	0	Shedder	2
832	59	vf	C	1	3	4	0	0.110463157	3	D9	1833443	6.263	Shedder	2
208	373	vf	T	1	2	3	0	0.115500078	10	C6	0	0	Shedder	2
289	373	f	T	2	2	4	0	0.126220226	11	E9	0	0	Shedder	2
926	818	f	T	3	1	4	0	0.127016351	19	A10	NA	NA	Shedder	2
433	380	m	T	2	3	5	0	0.136024311	6	A9	0	0	Shedder	2
431	380	m	T	2	1	3	0	0.142540812	19	C6	0	0	Shedder	2
1009	75	vf	C	3	1	4	0	0.15080145	20	G11	NA	NA	Shedder	2
45	59	f	C	3	2	5	0	0.153356224	20	E5	0	0	Shedder	2
451	502	vf	C	3	1	4	0	0.161186486	19	G9	0	0	Shedder	2
183	373	vf	T	2	2	4	0	0.162092656	20	G8	0	0	Shedder	2
88	380	vf	T	1	3	4	0	0.17159012	10	A9	0	0	Shedder	2
587	380	f	T	3	3	6	0	0.171745181	19	C9	246	2.393	Shedder	2
284	373	f	T	3	3	6	0	0.176300451	13	C8	0	0	Shedder	2
268	818	m	T	1	1	2	0	0.181692004	9	C10	0	0	Shedder	2
246	75	m	C	1	1	2	0	0.187997654	9	B7	0	0	Shedder	2
142	502	m	C	3	3	6	0	0.190354869	19	F9	0	0	Shedder	2
15	738	m	C	1	2	3	0	0.198191926	20	C11	0	0	Shedder	2
773	502	f	C	3	2	5	0	0.200338885	19	A11	115164	5.061	Shedder	2
172	373	vf	T	3	2	5	0	0.203212112	16	B7	0	0	Shedder	2
842	138	m	T	3	3	6	0	0.226326019	20	F10	22482082	7.352	Shedder	2
874	138	m	T	3	2	5	0	0.241737232	21	H9	NA	NA	Shedder	2
928	818	f	T	3	3	6	0	0.246219218	21	G9	NA	NA	Shedder	2
450	502	vf	C	3	3	6	0	0.249055594	9	F9	0	0	Shedder	2
228	75	m	C	2	2	4	0	0.250643253	11	G10	0	0	Shedder	2
933	818	f	T	3	2	5	0	0.262977719	19	A12	NA	NA	Shedder	2
8	738	m	C	2	2	4	0	0.277869344	17	B4	0	0	Shedder	2
871	138	m	T	3	2	5	0	0.278599858	20	E10	NA	NA	Shedder	2
348	379	vf	C	3	3	6	0	0.325499654	20	H7	0	0	Shedder	2
584	379	f	C	1	3	4	0	0.334171772	3	F10	219	2.342	Shedder	2
914	738	vf	C	1	1	2	0	0.346172065	5	H6	NA	NA	Shedder	2
758	59	m	C	3	2	5	0	0.347059995	7	A5	48198	4.683	Shedder	2
654	818	vf	T	1	3	4	0	0.350416809	3	E7	2592	3.414	Shedder	2
662	75	f	C	3	1	4	0	0.351311684	15	H4	3115	3.494	Shedder	2
888	738	vf	C	3	3	6	0	0.355028301	21	A11	NA	NA	Shedder	2
994	373	m	T	3	1	4	0	0.360182673	20	F12	NA	NA	Shedder	2
491	738	f	C	3	2	5	0	0.370750308	16	E6	28	1.462	Shedder	2
812	59	vf	C	3	2	5	0	0.386634469	21	E5	717573	5.856	Shedder	2
827	59	vf	C	1	1	2	0	0.387854129	7	G10	1610187	6.207	Shedder	2
762	502	f	C	1	1	2	0	0.391672641	3	B5	59499	4.775	Shedder	2
703	379	m	C	3	1	4	0	0.406605452	7	C6	6870	3.837	Shedder	2
407	765	f	T	1	1	2	0	0.414992303	21	C9	0	0	Shedder	2
539	765	m	T	2	3	5	0	0.416062504	5	A9	76	1.886	Shedder	2
480	502	vf	C	2	2	4	0	0.443403006	5	F7	20	1.322	Shedder	2
574	379	f	C	2	3	5	0	0.44940868	2	G7	146	2.167	Shedder	2
866	138	m	T	3	3	6	0	0.473971337	20	A10	NA	NA	Shedder	2
868	138	m	T	3	2	5	0	0.475701094	20	H12	NA	NA	Shedder	2
323	138	f	T	2	2	4	0	0.478292257	12	E8	0	0	Shedder	2
262	818	m	T	2	2	4	0	0.481222957	11	E7	0	0	Shedder	2
925	818	f	T	3	3	6	0	0.48305735	21	G6	NA	NA	Shedder	2
533	765	m	T	2	3	5	0	0.485542446	5	C6	70	1.851	Shedder	2
13	738	m	C	2	1	3	0	0.497289211	17	E8	0	0	Shedder	2
426	380	m	T	2	2	4	0	0.510481656	2	C9	0	0	Shedder	2
809	59	vf	C	3	2	5	0	0.518664062	21	H5	661883	5.821	Shedder	2
803	59	vf	C	3	2	5	0	0.528419375	21	H7	489163	5.689	Shedder	2
325	138	f	T	2	1	3	0	0.543177962	12	E9	0	0	Shedder	2
137	502	m	C	2	2	4	0	0.5628227	12	H6	0	0	Shedder	2
48	59	f	C	3	2	5	0	0.595703423	20	E8	0	0	Shedder	2
699	379	m	C	2	2	4	0	0.641638756	2	F11	6625	3.821	Shedder	2
949	818	f	T	1	2	3	0	0.671190917	8	F9	NA	NA	Shedder	2
397	765	f	T	2	2	4	0	0.678811431	2	C4	0	0	Shedder	2
46	59	f	C	3	3	6	0	0.684145033	13	B5	0	0	Shedder	2
359	379	vf	C	2	3	5	0	0.700662851	17	F6	0	0	Shedder	2
715	379	m	C	2	1	3	0	0.703279734	2	F4	8791	3.944	Shedder	2
259	818	m	T	2	2	4	0	0.712617338	17	B5	0	0	Shedder	2
749	59	m	C	3	2	5	0	0.728156328	21	F8	34456	4.537	Shedder	2
314	138	f	T	3	3	6	0	0.736188591	17	D4	0	0	Shedder	2
16	738	m	C	1	3	4	0	0.742491543	15	E4	0	0	Shedder	2
535	765	m	T	2	2	4	0	0.78864783	2	D9	71	1.857	Shedder	2
854	138	m	T	2	3	5	0	0.794448912	4	H9	NA	NA	Shedder	2
556	379	f	C	3	3	6	0	0.806785405	15	D6	98	1.996	Shedder	2
370	379	vf	C	1	3	4	0	0.81532824	3	B9	0	0	Shedder	2
840	138	m	T	1	1	2	0	0.816541672	7	G7	2617143	6.418	Shedder	2
658	75	f	C	2	2	4	0	0.841139853	5	C9	2714	3.434	Shedder	2
31	738	m	C	2	1	3	0	0.863169491	17	H9	0	0	Shedder	2
652	818	vf	T	1	1	2	0	0.864008784	12	D9	2528	3.403	Shedder	2
191	373	vf	T	2	1	3	0	0.876866341	12	G7	0	0	Shedder	2
721	379	m	C	2	1	3	0	0.889297009	2	A10	9889	3.995	Shedder	2
308	138	f	T	3	3	6	0	0.893809497	13	C5	0	0	Shedder	2
588	380	f	T	2	2	4	0	0.899792492	2	G5	247	2.394	Shedder	2
629	818	vf	T	3	2	5	0	0.911206841	15	A9	1586	3.201	Shedder	2
1013	75	vf	C	3	2	5	0	0.923565269	21	A9	NA	NA	Shedder	2
783	502	f	C	2	2	4	0	0.929421186	4	G5	195929	5.292	Shedder	2
464	502	vf	C	2	2	4	0	0.958822966	2	E7	8	0.954	Shedder	2
718	379	m	C	2	1	3	0	1.037668824	2	H9	9666	3.985	Shedder	2
860	138	m	T	2	3	5	0	1.048297763	5	G9	NA	NA	Shedder	2
893	738	vf	C	3	2	5	0	1.073429704	21	G11	NA	NA	Shedder	2
1027	75	vf	C	1	3	4	0	1.100119472	7	E6	NA	NA	Shedder	2
913	738	vf	C	1	3	4	0	1.10267961	3	E9	NA	NA	Shedder	2
719	379	m	C	2	2	4	0	1.128406167	2	H12	9685	3.986	Shedder	2
669	75	f	C	3	2	5	0	1.182907224	17	B9	3718	3.57	Shedder	2
770	502	f	C	3	2	5	0	1.192169309	21	E9	82729	4.918	Shedder	2
681	75	f	C	2	3	5	0	1.249262452	2	H8	4395	3.643	Shedder	2
294	373	f	T	2	1	3	0	1.375176549	17	C4	0	0	Shedder	2
678	75	f	C	2	3	5	0	1.453218222	2	F9	4163	3.62	Shedder	2
566	379	f	C	2	1	3	0	1.461323738	2	E3	114	2.061	Shedder	2
848	138	m	T	1	3	4	0	1.478415489	7	F8	28204972040	10.45	Shedder	2
643	818	vf	T	2	1	3	0	1.52299583	2	E5	2114	3.325	Shedder	2
844	138	m	T	1	2	3	0	1.565334916	3	D6	60230709	7.78	Shedder	2
141	502	m	C	3	2	5	0	1.580906987	15	B9	0	0	Shedder	2
935	818	f	T	2	2	4	0	1.608227611	4	H8	NA	NA	Shedder	2
432	380	m	T	2	2	4	0	1.612570882	2	H5	0	0	Shedder	2
778	502	f	C	2	3	5	0	1.663764715	4	F7	167336	5.224	Shedder	2
828	59	vf	C	1	2	3	0	1.704990506	8	H5	1682022	6.226	Shedder	2
967	373	m	T	1	1	2	0	1.715809226	8	F7	NA	NA	Shedder	2
260	818	m	T	2	3	5	0	1.724330187	12	G10	0	0	Shedder	2
628	818	vf	T	3	1	4	0	1.769481421	15	B5	1569	3.196	Shedder	2
552	379	f	C	2	2	4	0	1.779332042	5	D9	92	1.968	Shedder	2
347	379	vf	C	3	2	5	0	1.847028732	13	B9	0	0	Shedder	2
636	818	vf	T	2	3	5	0	1.869659066	2	A7	1717	3.235	Shedder	2
571	379	f	C	2	3	5	0	1.888095379	2	B3	132	2.124	Shedder	2
530	765	m	T	2	3	5	0	1.952323198	2	G11	69	1.845	Shedder	2
714	379	m	C	2	3	5	0	2.081798315	2	E9	8562	3.933	Shedder	2
637	818	vf	T	2	1	3	0	2.102166653	2	D3	1734	3.239	Shedder	2
771	502	f	C	3	3	6	0	2.167050362	21	H11	107185	5.03	Shedder	2
459	502	vf	C	2	3	5	0	2.195777655	2	D11	3	0.602	Shedder	2
717	379	m	C	2	3	5	0	2.271686316	2	A5	9548	3.98	Shedder	2
720	379	m	C	2	3	5	0	2.335719824	2	E12	9814	3.992	Shedder	2
427	380	m	T	2	3	5	0	2.35308814	6	B9	0	0	Shedder	2
757	59	m	C	3	1	4	0	2.358339787	21	F11	48087	4.682	Shedder	2
1008	75	vf	C	3	3	6	0	2.452023268	21	A10	NA	NA	Shedder	2
1016	75	vf	C	2	3	5	0	2.473945141	8	C6	NA	NA	Shedder	2
567	379	f	C	2	2	4	0	2.694678307	2	B5	114	2.061	Shedder	2
711	379	m	C	3	3	6	0	2.710355043	8	B6	7918	3.899	Shedder	2
428	380	m	T	2	1	3	0	2.750749111	6	E10	0	0	Shedder	2
970	373	m	T	1	1	2	0	2.880076408	8	F6	NA	NA	Shedder	2
673	75	f	C	2	1	3	0	3.094867468	6	A7	3872	3.588	Shedder	2
447	502	vf	C	2	2	4	0	3.271408796	6	D5	0	0	Shedder	2
741	59	m	C	2	3	5	0	3.2740767	4	H7	26592	4.425	Shedder	2
775	502	f	C	2	3	5	0	3.309844255	8	C10	149252	5.174	Shedder	2
399	765	f	T	2	1	3	0	3.321137667	2	A4	0	0	Shedder	2
622	818	vf	T	3	3	6	0	3.49713707	2	D5	1139	3.057	Shedder	2
537	765	m	T	2	1	3	0	3.929775953	6	B5	73	1.869	Shedder	2
779	502	f	C	2	1	3	0	3.93505311	4	F9	173962	5.24	Shedder	2
337	138	f	T	1	3	4	0	4.04542017	18	F11	0	0	Shedder	2
751	59	m	C	3	1	4	0	4.095258236	8	B5	39702	4.599	Shedder	2
540	765	m	T	2	1	3	0	4.110804558	6	B8	76	1.886	Shedder	2
641	818	vf	T	2	2	4	0	4.812269688	6	D9	1803	3.256	Shedder	2
1000	75	vf	C	3	3	6	0	4.828671455	8	A6	NA	NA	Shedder	2
601	380	f	T	2	3	5	0	4.934525967	2	C5	477	2.679	Shedder	2
197	373	vf	T	2	1	3	0	5.583183289	18	A6	0	0	Shedder	2
290	373	f	T	2	3	5	0	5.698893547	18	D6	0	0	Shedder	2
527	765	m	T	3	3	6	0	7.373177528	17	D7	65	1.82	Shedder	2
639	818	vf	T	2	3	5	0	7.949123383	2	D7	1773	3.249	Shedder	2
377	765	f	T	2	2	4	0	8.108586311	6	F5	0	0	Shedder	2
235	75	m	C	2	3	5	0	8.431880951	17	F9	0	0	Shedder	2
430	380	m	T	2	3	5	0	9.373641014	6	D10	0	0	Shedder	2
341	379	vf	C	1	1	2	0	10.28876781	18	F10	0	0	Shedder	2
307	138	f	T	2	2	4	0	10.69626617	18	H6	0	0	Shedder	2
811	59	vf	C	3	1	4	0	10.78382206	8	D10	688707	5.838	Shedder	2
712	379	m	C	3	1	4	0	10.99766827	8	D8	8297	3.919	Shedder	2
223	75	m	C	3	1	4	0	11.35249138	15	F8	0	0	Shedder	2
282	373	f	T	3	1	4	0	11.4813385	14	A9	0	0	Shedder	2
12	738	m	C	2	3	5	0	12.53166294	18	F6	0	0	Shedder	2
389	765	f	T	2	3	5	0	12.55481434	6	E9	0	0	Shedder	2
321	138	f	T	2	3	5	0	12.8880167	18	A5	0	0	Shedder	2
55	59	f	C	2	1	3	0	13.21462345	18	E8	0	0	Shedder	2
964	373	m	T	1	1	2	0	14.38770008	3	H7	NA	NA	Shedder	2
354	379	vf	C	2	1	3	0	17.57729912	18	H4	0	0	Shedder	2
452	502	vf	C	3	2	5	0	28.29513359	14	A10	0	0	Shedder	2
386	765	f	T	3	2	5	0	30.86979294	18	G5	0	0	Shedder	2
155	502	m	C	2	2	4	0	33.47689438	18	E4	0	0	Shedder	2
76	380	vf	T	2	2	4	0	43.93073273	18	G4	0	0	Shedder	2
367	379	vf	C	1	3	4	0	44.39834976	18	B12	0	0	Shedder	2
331	138	f	T	1	3	4	0	110.145546	18	H11	0	0	Shedder	2
873	138	m	T	3	1	4	0	206.904953	8	D5	NA	NA	Shedder	2
91	380	vf	T	2	1	3	424246656	0	11	H10	0	0	Sponge	0
864	138	m	T	3	1	4	320862912	0	21	A7	NA	NA	Sponge	0
253	818	m	T	3	2	5	165015.6406	0	9	F6	0	0	Sponge	0
625	818	vf	T	3	1	4	13917.00977	0	10	E5	1286	3.11	Sponge	0
106	380	vf	T	1	2	3	7170.255859	0	12	B10	0	0	Sponge	0
670	75	f	C	3	3	6	7072.304688	0	10	H6	3759	3.575	Sponge	0
586	379	f	C	1	2	3	6085.297852	0	3	C10	242	2.386	Sponge	0
594	380	f	T	3	2	5	5783.008789	0	13	A6	345	2.539	Sponge	0
632	818	vf	T	3	2	5	5692.413574	0	10	E7	1673	3.224	Sponge	0
501	738	f	C	2	1	3	5297.976563	0	5	C10	40	1.613	Sponge	0
509	738	f	C	1	1	2	4990.069336	0	3	G6	44	1.653	Sponge	0
675	75	f	C	2	3	5	4753.962402	0	5	F10	3946	3.596	Sponge	0
550	765	m	T	1	2	3	4321.13916	0	18	D12	86	1.94	Sponge	0
950	818	f	T	1	3	4	3235.33667	0	14	F6	NA	NA	Sponge	0
548	765	m	T	1	3	4	2334.881104	0	12	D7	83	1.924	Sponge	0
126	765	vf	T	2	1	3	2227.485352	0	17	A6	0	0	Sponge	0
384	765	f	T	3	3	6	2056.969971	0	14	B9	0	0	Sponge	0
437	380	m	T	1	2	3	2004.514648	0	11	B10	0	0	Sponge	0
454	502	vf	C	3	1	4	1965.953857	0	15	G7	1	0.301	Sponge	0
242	75	m	C	1	3	4	1886.867554	0	21	D11	0	0	Sponge	0
528	765	m	T	3	1	4	1813.376953	0	10	H7	68	1.839	Sponge	0
487	738	f	C	3	1	4	1810.681396	0	9	H9	26	1.431	Sponge	0
419	380	m	T	3	2	5	1678.912231	0	15	F5	0	0	Sponge	0
650	818	vf	T	1	2	3	1423.31311	0	11	C8	2494	3.397	Sponge	0
506	738	f	C	1	1	2	1414.980225	0	17	G9	44	1.653	Sponge	0
212	373	vf	T	1	3	4	1303.327759	0	16	G6	0	0	Sponge	0
616	380	f	T	1	3	4	1260.144409	0	11	D10	951	2.979	Sponge	0
560	379	f	C	3	1	4	1229.837524	0	16	E7	103	2.017	Sponge	0
498	738	f	C	2	1	3	1190.430054	0	5	F6	35	1.556	Sponge	0
378	765	f	T	3	3	6	1140.414673	0	9	H8	0	0	Sponge	0
440	380	m	T	1	2	3	1044.3302	0	16	B9	0	0	Sponge	0
948	818	f	T	1	1	2	943.5550537	0	7	F5	NA	NA	Sponge	0
851	138	m	T	1	3	4	791.774292	0	8	G10	1.55E+11	11.19	Sponge	0
596	380	f	T	3	1	4	676.1847534	0	10	G6	387	2.589	Sponge	0
991	373	m	T	3	1	4	639.8240356	0	21	B11	NA	NA	Sponge	0
390	765	f	T	2	1	3	599.373291	0	5	B10	0	0	Sponge	0
647	818	vf	T	1	2	3	595.6411133	0	10	A10	2402	3.381	Sponge	0
855	138	m	T	2	1	3	555.069519	0	6	G8	NA	NA	Sponge	0
966	373	m	T	1	3	4	514.661377	0	13	F7	NA	NA	Sponge	0
995	373	m	T	3	2	5	494.5765381	0	8	C5	NA	NA	Sponge	0
957	818	f	T	1	1	2	476.6087036	0	13	F10	NA	NA	Sponge	0
951	818	f	T	1	1	2	451.6827393	0	13	E5	NA	NA	Sponge	0
1030	75	vf	C	1	3	4	439.8769226	0	8	E7	NA	NA	Sponge	0
1052	59	m	C	3	3	6	298.7614136	0	21	F12	NA	NA	Sponge	0
884	738	vf	C	3	2	5	226.6561279	0	21	G12	NA	NA	Sponge	0
807	59	vf	C	3	3	6	209.0919037	0	21	B8	612803	5.787	Sponge	0
383	765	f	T	3	2	5	182.8301849	0	13	D7	0	0	Sponge	0
157	502	m	C	2	1	3	170.595932	0	17	B8	0	0	Sponge	0
417	380	m	T	3	3	6	166.0137177	0	15	C4	0	0	Sponge	0
424	380	m	T	2	3	5	152.9680939	0	6	E5	0	0	Sponge	0
107	380	vf	T	2	2	4	143.2652893	0	18	C9	0	0	Sponge	0
198	373	vf	T	2	2	4	132.048645	0	18	C4	0	0	Sponge	0
1032	75	vf	C	1	2	3	131.7464447	0	8	E6	NA	NA	Sponge	0
295	373	f	T	2	2	4	126.1410294	0	12	F6	0	0	Sponge	0
154	502	m	C	2	1	3	118.2374649	0	12	H5	0	0	Sponge	0
369	379	vf	C	1	2	3	113.087471	0	16	D9	0	0	Sponge	0
865	138	m	T	3	2	5	108.7716141	0	7	B10	NA	NA	Sponge	0
458	502	vf	C	3	2	5	94.39867401	0	9	H10	2	0.477	Sponge	0
952	818	f	T	1	2	3	90.29885101	0	13	E10	NA	NA	Sponge	0
887	738	vf	C	3	2	5	74.47873688	0	20	H11	NA	NA	Sponge	0
195	373	vf	T	2	2	4	62.9481163	0	12	G8	0	0	Sponge	0
645	818	vf	T	2	3	5	47.80955505	0	6	C8	2261	3.354	Sponge	0
151	502	m	C	2	1	3	40.46036148	0	18	B4	0	0	Sponge	0
380	765	f	T	3	2	5	35.81974411	0	9	E10	0	0	Sponge	0
105	380	vf	T	1	1	2	33.96252441	0	11	A8	0	0	Sponge	0
326	138	f	T	2	2	4	33.39706802	0	18	G7	0	0	Sponge	0
5	738	m	C	3	1	4	32.6385231	0	14	D7	0	0	Sponge	0
635	818	vf	T	2	2	4	31.02118492	0	6	E6	1688	3.228	Sponge	0
620	380	f	T	1	1	2	28.40131378	0	11	D8	1106	3.044	Sponge	0
281	373	f	T	3	3	6	28.07780838	0	9	F7	0	0	Sponge	0
508	738	f	C	1	3	4	27.86725616	0	3	E8	44	1.653	Sponge	0
518	765	m	T	3	3	6	26.88786697	0	9	G10	55	1.748	Sponge	0
830	59	vf	C	1	1	2	26.15763283	0	7	G9	1738278	6.24	Sponge	0
558	379	f	C	3	2	5	25.0011673	0	16	E8	100	2.004	Sponge	0
375	765	f	T	1	1	2	24.0850029	0	9	D5	0	0	Sponge	0
92	380	vf	T	3	1	4	22.73192787	0	19	E6	0	0	Sponge	0
644	818	vf	T	2	2	4	20.3647747	0	5	E6	2199	3.342	Sponge	0
239	75	m	C	1	3	4	20.0879612	0	3	E10	0	0	Sponge	0
49	59	f	C	3	3	6	19.86059189	0	14	D9	0	0	Sponge	0
86	380	vf	T	3	3	6	19.39394951	0	14	B5	0	0	Sponge	0
576	379	f	C	1	1	2	18.57274818	0	17	C6	158	2.201	Sponge	0
684	75	f	C	1	3	4	18.15092087	0	3	C6	4675	3.67	Sponge	0
453	502	vf	C	3	3	6	17.68159676	0	18	D4	1	0.301	Sponge	0
666	75	f	C	3	2	5	17.20692825	0	16	E5	3645	3.562	Sponge	0
621	380	f	T	1	2	3	15.21497822	0	3	F6	1109	3.045	Sponge	0
619	380	f	T	1	3	4	13.19021797	0	11	C9	1083	3.035	Sponge	0
551	379	f	C	1	1	2	13.13820744	0	3	D7	88	1.949	Sponge	0
394	765	f	T	2	2	4	12.89824104	0	6	C7	0	0	Sponge	0
993	373	m	T	3	3	6	11.29905128	0	7	A9	NA	NA	Sponge	0
555	379	f	C	3	2	5	11.1525507	0	10	E8	97	1.991	Sponge	0
488	738	f	C	3	2	5	10.57907963	0	16	C5	26	1.431	Sponge	0
516	765	m	T	1	1	2	10.29774284	0	12	C5	54	1.74	Sponge	0
945	818	f	T	2	3	5	10.13391781	0	4	C10	NA	NA	Sponge	0
515	765	m	T	3	3	6	9.643735886	0	18	B8	54	1.74	Sponge	0
763	502	f	C	3	1	4	8.71678257	0	7	D8	60595	4.782	Sponge	0
579	379	f	C	1	1	2	8.280726433	0	12	D8	181	2.26	Sponge	0
187	373	vf	T	2	3	5	8.133411407	0	18	G6	0	0	Sponge	0
442	380	m	T	1	1	2	7.279650688	0	15	A4	0	0	Sponge	0
580	379	f	C	1	2	3	7.101420403	0	18	C11	206	2.316	Sponge	0
94	380	vf	T	2	2	4	7.035615444	0	11	H9	0	0	Sponge	0
857	138	m	T	2	3	5	6.925839424	0	7	B9	NA	NA	Sponge	0
413	380	m	T	3	3	6	6.836446762	0	18	G9	0	0	Sponge	0
156	502	m	C	2	3	5	6.832849503	0	18	H7	0	0	Sponge	0
682	75	f	C	1	1	2	6.194335461	0	3	H6	4491	3.652	Sponge	0
467	502	vf	C	2	2	4	5.791017532	0	5	E5	11	1.079	Sponge	0
391	765	f	T	2	2	4	4.703144073	0	6	C9	0	0	Sponge	0
549	765	m	T	1	1	2	4.612443924	0	15	G4	85	1.934	Sponge	0
615	380	f	T	1	2	3	4.612157822	0	12	D6	934	2.971	Sponge	0
728	379	m	C	1	3	4	4.345645428	0	7	H7	11913	4.076	Sponge	0
1053	59	m	C	1	2	3	4.269112587	0	7	E5	NA	NA	Sponge	0
867	138	m	T	3	1	4	3.135675907	0	21	A5	NA	NA	Sponge	0
1001	75	vf	C	2	2	4	3.120248318	0	8	A9	NA	NA	Sponge	0
7	738	m	C	3	3	6	2.966101646	0	14	D6	0	0	Sponge	0
118	765	vf	T	2	1	3	2.777674198	0	17	C9	0	0	Sponge	0
789	502	f	C	1	3	4	2.558088541	0	14	H5	246807	5.392	Sponge	0
192	373	vf	T	2	2	4	2.556534529	0	18	D9	0	0	Sponge	0
315	138	f	T	3	1	4	2.288040638	0	9	H5	0	0	Sponge	0
649	818	vf	T	1	1	2	1.904764652	0	3	G9	2449	3.389	Sponge	0
225	75	m	C	3	3	6	1.709388494	0	13	B10	0	0	Sponge	0
102	380	vf	T	1	1	2	1.595380306	0	9	D9	0	0	Sponge	0
690	75	f	C	1	3	4	1.307190537	0	9	B9	5057	3.704	Sponge	0
892	738	vf	C	3	1	4	1.224070668	0	21	F9	NA	NA	Sponge	0
396	765	f	T	2	1	3	1.060133338	0	5	A7	0	0	Sponge	0
1058	59	m	C	1	1	2	1.027671218	0	7	E7	NA	NA	Sponge	0
222	75	m	C	3	3	6	0.921443701	0	13	A8	0	0	Sponge	0
462	502	vf	C	2	3	5	0.706575632	0	6	A8	7	0.903	Sponge	0
730	379	m	C	1	2	3	0.704308689	0	14	G8	12396	4.093	Sponge	0
200	373	vf	T	1	3	4	0.698555708	0	17	D6	0	0	Sponge	0
27	738	m	C	3	1	4	0.663896739	0	19	E12	0	0	Sponge	0
271	373	f	T	3	3	6	0.580843806	0	9	E7	0	0	Sponge	0
184	373	vf	T	3	3	6	0.452097088	0	14	B6	0	0	Sponge	0
63	59	f	C	1	3	4	0.431052536	0	21	B6	0	0	Sponge	0
969	373	m	T	1	3	4	0.376002073	0	14	F9	NA	NA	Sponge	0
793	502	f	C	1	1	2	0.340568513	0	14	H9	288998	5.461	Sponge	0
171	373	vf	T	3	1	4	0.338510394	0	14	A7	0	0	Sponge	0
468	502	vf	C	2	3	5	0.320475936	0	5	B5	12	1.114	Sponge	0
414	380	m	T	3	3	6	0.29549098	0	15	D7	0	0	Sponge	0
829	59	vf	C	1	3	4	0.294870257	0	13	G9	1735196	6.239	Sponge	0
668	75	f	C	3	1	4	0.294465542	0	13	C7	3699	3.568	Sponge	0
213	75	m	C	1	1	2	0.288856328	0	15	D5	0	0	Sponge	0
382	765	f	T	3	1	4	0.283231795	0	13	A10	0	0	Sponge	0
336	138	f	T	1	2	3	0.280861467	0	18	E12	0	0	Sponge	0
301	373	f	T	1	3	4	0.274416268	0	16	A7	0	0	Sponge	0
134	765	vf	T	1	2	3	0.273311108	0	15	E8	0	0	Sponge	0
309	138	f	T	1	1	2	0.267647862	0	11	B9	0	0	Sponge	0
160	502	m	C	1	2	3	0.266781628	0	12	A6	0	0	Sponge	0
169	502	m	C	1	2	3	0.242047742	0	16	H7	0	0	Sponge	0
373	379	vf	C	1	3	4	0.235171795	0	15	A7	0	0	Sponge	0
591	380	f	T	3	2	5	0.232672021	0	20	H5	258	2.413	Sponge	0
1029	75	vf	C	1	2	3	0.225416094	0	14	F7	NA	NA	Sponge	0
507	738	f	C	1	2	3	0.22289443	0	12	C8	44	1.653	Sponge	0
953	818	f	T	1	3	4	0.213157728	0	7	F9	NA	NA	Sponge	0
1039	75	vf	C	1	3	4	0.192634791	0	14	E10	NA	NA	Sponge	0
109	380	vf	T	3	1	4	0.192544028	0	19	E11	0	0	Sponge	0
44	59	f	C	3	1	4	0.18943347	0	19	D8	0	0	Sponge	0
170	502	m	C	1	3	4	0.189202979	0	12	A9	0	0	Sponge	0
374	379	vf	C	1	1	2	0.188826755	0	21	D5	0	0	Sponge	0
42	59	f	C	3	2	5	0.187134579	0	9	E5	0	0	Sponge	0
1036	75	vf	C	1	3	4	0.177383363	0	3	D8	NA	NA	Sponge	0
18	738	m	C	1	2	3	0.171999335	0	16	H5	0	0	Sponge	0
484	738	f	C	3	1	4	0.167760789	0	19	H7	24	1.398	Sponge	0
618	380	f	T	1	2	3	0.167614996	0	18	C7	1014	3.006	Sponge	0
299	373	f	T	1	1	2	0.149728775	0	12	F7	0	0	Sponge	0
1056	59	m	C	1	2	3	0.148162186	0	8	E8	NA	NA	Sponge	0
372	379	vf	C	1	2	3	0.148082539	0	16	G8	0	0	Sponge	0
906	738	vf	C	1	2	3	0.137781397	0	8	G8	NA	NA	Sponge	0
1031	75	vf	C	1	1	2	0.13638851	0	14	E5	NA	NA	Sponge	0
335	138	f	T	1	1	2	0.121625632	0	21	C12	0	0	Sponge	0
905	738	vf	C	1	1	2	0.12145783	0	13	E8	NA	NA	Sponge	0
824	59	vf	C	1	1	2	0.112771869	0	8	H8	1512942	6.18	Sponge	0
165	502	m	C	1	1	2	0.110764548	0	9	D7	0	0	Sponge	0
203	373	vf	T	1	3	4	0.081785835	0	3	C7	0	0	Sponge	0
90	380	vf	T	1	2	3	0.080632538	0	9	C6	0	0	Sponge	0
103	380	vf	T	1	2	3	0.077626951	0	15	E6	0	0	Sponge	0
333	138	f	T	1	2	3	0.076137431	0	16	D5	0	0	Sponge	0
123	765	vf	T	3	3	6	0.07303296	0	15	E5	0	0	Sponge	0
520	765	m	T	3	2	5	0.072357155	0	18	D7	56	1.756	Sponge	0
704	379	m	C	3	2	5	0.066188715	0	7	A7	7022	3.847	Sponge	0
81	380	vf	T	1	1	2	0.064110436	0	11	B6	0	0	Sponge	0
70	59	f	C	1	3	4	0.055085413	0	12	B9	0	0	Sponge	0
80	380	vf	T	1	3	4	0.0544797	0	15	H7	0	0	Sponge	0
689	75	f	C	1	2	3	0.054324735	0	10	B8	4975	3.697	Sponge	0
1024	75	vf	C	2	2	4	0.050882868	0	3	C9	NA	NA	Sponge	0
1054	59	m	C	1	3	4	0.04650465	0	8	E10	NA	NA	Sponge	0
346	379	vf	C	3	1	4	0.042312805	0	10	E10	0	0	Sponge	0
316	138	f	T	3	2	5	0.03342513	0	13	C6	0	0	Sponge	0
167	502	m	C	1	3	4	0.033027098	0	15	H5	0	0	Sponge	0
1005	75	vf	C	3	3	6	0.029932605	0	21	E6	NA	NA	Sponge	0
25	738	m	C	1	1	2	0.029272379	0	11	A10	0	0	Sponge	0
305	373	f	T	1	1	2	0.024707099	0	16	B8	0	0	Sponge	0
415	380	m	T	3	1	4	0.022348586	0	15	E7	0	0	Sponge	0
388	765	f	T	3	1	4	0.02152657	0	10	F9	0	0	Sponge	0
1050	59	m	C	1	1	2	0.018517094	0	14	E8	NA	NA	Sponge	0
199	373	vf	T	1	2	3	0.008869432	0	9	D8	0	0	Sponge	0
376	765	f	T	3	3	6	0.008516522	0	14	D5	0	0	Sponge	0
474	502	vf	C	1	1	2	0.007504623	0	3	B7	15	1.204	Sponge	0
72	59	f	C	1	2	3	0.004680001	0	16	D6	0	0	Sponge	0
21	738	m	C	1	3	4	0.002641526	0	10	D5	0	0	Sponge	0
270	373	f	T	1	1	2	0.002027738	0	16	H8	0	0	Sponge	0
161	502	m	C	1	3	4	0.001878865	0	15	D9	0	0	Sponge	0
313	138	f	T	3	2	5	0.001502673	0	13	C10	0	0	Sponge	0
52	59	f	C	2	1	3	0.001337416	0	17	G6	0	0	Sponge	0
929	818	f	T	3	1	4	0.000346671	0	21	G10	NA	NA	Sponge	0
189	373	vf	T	2	2	4	0.0002046	0	17	H5	0	0	Sponge	0
87	380	vf	T	2	3	5	1.12E-06	0	18	B6	0	0	Sponge	0
