# Supplementary material for: Correction: Dissecting genetic and sex-specific sources of host heterogeneity in pathogen shedding and spread
Source: PLoS Pathog. 2021 Mar 8;17(3):e1009415. doi: 10.1371/journal.ppat.1009415 (PMC7939289; doi:10.1371/journal.ppat.1009415)
Supplement: S1 Data — (ZIP) [file ppat.1009415.s001.zip › Data and Code/V Annotated Script.R]

# Packages ----------------------------------------------------------------
library(ggplot2)
library(plyr)
library(lme4)
library(viridisLite)
library(patchwork)


# __________________________ ----------------------------------------------------------------

# Lethal Load and Lifespan-------------------------------------------
# Dataframe --------------------------------------------------
LandLL <- read.csv("Lethal Load and Lifespan.csv")
LandLL$Line<- factor(LandLL$Line) # define genetic background as a factor
LandLL$Sex <- factor(LandLL$Sex, # reorder sexes for graphs
                     levels=c("Male",
                              "Female",
                              "Virgin Female")
)
LandLL$LLpF <- LandLL$log10.Viral.Titre.per.Fly..1. # relabel Viral load at death measure in dataframe

LandLL.Sex <- LandLL[!(LandLL$Sex=="Virgin Female"), ] #Create dataset for sex comparisons
LandLL.Mating <- LandLL[!(LandLL$Sex=="Male"), ] #Create dataset for female mating comparisons

# Lifespan mean±SE --------------------------------------------------------
L.summarySE <- function(data=NULL,  # calculate mean +- SE for lifespan
                        measurevar,
                        groupvars=NULL,
                        na.rm=FALSE,
                        conf.interval=.95,
                        .drop=TRUE){
  
  length2 <- function(x,
                      na.rm=FALSE){
    if (na.rm) sum(!is.na(x))
    else length(x)
  }
  
  lifespan.mean <- ddply(LandLL,
                         groupvars,
                         .drop = .drop,
                         .fun = function(xx,col){
                           c(N = length2(xx[[col]],
                                         na.rm=na.rm),
                             mean = mean (xx[[col]],
                                          na.rm=na.rm),
                             sd = sd (xx[[col]],
                                      na.rm=na.rm)
                           )
                         },
                         measurevar
  )
  lifespan.mean <- rename(lifespan.mean,
                          c("mean" = measurevar))
  
  lifespan.mean$se <- lifespan.mean$sd/sqrt(lifespan.mean$N)
  
  ciMult <- qt(conf.interval/2 + .5,
               lifespan.mean$N-1)
  lifespan.mean$ci <- lifespan.mean$se * ciMult
  
  return(lifespan.mean)
}


Lifespan.summarytable <- L.summarySE(LandLL,  # Calculate mean lifespan
                                     measurevar = "Lifespan",
                                     groupvars = c("Line",
                                                   "Sex")
)
Lifespan.summarytable$Line <- factor(Lifespan.summarytable$Line, # reorder genetic background in mean values dataframe
                                     levels=c("765",
                                              "818",
                                              "380",
                                              "373",
                                              "502",
                                              "738",
                                              "59",
                                              "138",
                                              "379",
                                              "75")
)


Lifespan.summarytable$Sex <- factor(Lifespan.summarytable$Sex, # reorder sexes in mean values dataframe
                                    levels=c("Male",
                                             "Female",
                                             "Virgin Female"))


# (Fig 1a) Lifespan Graph ----------------------------------------------------------
Fig1a <- ggplot(Lifespan.summarytable,   # Plot lifespan mean values with error bars
                aes(x=Line,
                    y=Lifespan,
                    fill=Sex)) +
  geom_bar(alpha=0.7,
           position = position_dodge(),
           stat = "identity",
           colour = "black",
           size=.3) +
  scale_y_continuous(expand = c(0,0),
                     limits = c(0,22)
  ) +
  geom_errorbar(aes(ymin = Lifespan-se,
                    ymax = Lifespan+se),
                width = .2,
                position = position_dodge(.9)
  ) +
  theme_bw() +
  theme(axis.text.x = element_text(angle = 60,
                                   hjust = 1),
        panel.grid.major = element_blank(), 
        panel.grid.minor = element_blank(),
        strip.background = element_rect(colour="white",
                                        fill="white"),
        legend.position="none",
        text = element_text(size=16)
  ) +
  xlab(NULL) +
  ylab("Lifespan (Days)") +
  facet_grid(.~Sex) +
  scale_fill_manual(values=c("#FF0000",
                             "#0072B2",
                             "#99CCFF")
  )

Fig1a

# Lifespan modelling ------------------------------------------------------
lifespan.sex.m1 <- lm(log10(Lifespan) ~ Sex*Line*LLpF + 
                        Sex + 
                        Line,
                      data = LandLL.Sex)

summary(lifespan.sex.m1)
anova(lifespan.sex.m1)


lifespan.mating.m1 <- lm(log10(Lifespan) ~ Sex*Line*LLpF + 
                           Sex + 
                           Line,
                         data = LandLL.Mating)

summary(lifespan.mating.m1)
anova(lifespan.mating.m1)


# Lethal Load mean±SE -------------------------------------------------------------
LL.summarySE <- function(data=NULL,
                         measurevar,
                         groupvars=NULL,
                         na.rm=FALSE,
                         conf.interval=.95,
                         .drop=TRUE){
  
  length2 <- function(x,
                      na.rm=FALSE){
    if (na.rm) sum(!is.na(x))
    else length(x)
  }
  
  LL_mean <- ddply(LandLL,
                   groupvars,
                   .drop = .drop,
                   .fun = function(xx,col){
                     c(N = length2(xx[[col]],
                                   na.rm=na.rm),
                       mean = mean (xx[[col]],
                                    na.rm=na.rm),
                       sd = sd (xx[[col]],
                                na.rm=na.rm)
                     )
                   },
                   measurevar
  )
  LL_mean <- rename(LL_mean,
                    c("mean" = measurevar))
  
  LL_mean$se <- LL_mean$sd/sqrt(LL_mean$N)
  
  ciMult <- qt(conf.interval/2 + .5,
               LL_mean$N-1)
  LL_mean$ci <- LL_mean$se * ciMult
  
  return(LL_mean)
}

LL.summarytable <- LL.summarySE(LandLL,
                                measurevar = "LLpF",
                                groupvars = c("Line",
                                              "Sex")
)

LL.summarytable$Line <- factor(LL.summarytable$Line,
                               levels=c("380",
                                        "75",
                                        "738",
                                        "379",
                                        "59",
                                        "373",
                                        "502",
                                        "138",
                                        "765",
                                        "818")
)

# (Fig 1b) Lethal Load Graph ------------------------------------------------------

Fig1b <- ggplot(LL.summarytable,
                aes(x=Line,
                    y=LLpF,
                    fill=Sex)) +
  geom_bar(alpha=0.7,
           position = position_dodge(),
           stat = "identity",
           colour = "black",
           size=.3) +
  geom_errorbar(aes(ymin = LLpF-se,
                    ymax = LLpF+se),
                width = .2,
                position = position_dodge(.9)
  ) +
  theme_bw() +
  theme(axis.text.x = element_text(angle = 60,
                                   hjust = 1),
        panel.grid.major = element_blank(), 
        panel.grid.minor = element_blank(),
        strip.background = element_rect(colour="white",
                                        fill="white"),
        legend.position="none",
        text = element_text(size=16)
  ) +
  labs(x=NULL,
       y=expression(log[10]~(DCV~Copies~per~Fly~+~1)
       )
  )  +
  scale_fill_manual(values=c("#FF0000",
                             "#0072B2",
                             "#99CCFF")
  ) +
  coord_cartesian(ylim=c(0.1,7.5)
  ) +
  facet_grid(.~Sex)

Fig1b

# Viral Load at death modelling -------------------------------------------
LLpF.sex.m2 <- lm(log10(LLpF+1) ~ Sex*Line + 
                    Sex + 
                    Line,
                  data = LandLL.Sex)
summary(LLpF.sex.m2)
anova(LLpF.sex.m2)

LLpF.mating.m2 <- lm(log10(LLpF+1) ~ Sex*Line + 
                       Sex + 
                       Line,
                     data = LandLL.Mating)

summary(LLpF.mating.m2)
anova(LLpF.mating.m2)


# (Fig 1c) Lifespan and Lethal Titre Correlation ------------------------------------
Fig1c <- ggplot(LandLL,
                aes(x=LLpF,
                    y=Lifespan,
                    group=Line)
) +
  geom_point(alpha=0.5,
             aes(color=Sex)
  ) +
  geom_smooth(method = lm,
              se=FALSE,
              size=0.6,
              aes(color=Sex)) +
  theme_bw() +
  theme(panel.grid.major = element_blank(), 
        panel.grid.minor = element_blank(),
        strip.background = element_rect(colour="white",
                                        fill="white"),
        legend.position="none",
        text = element_text(size=16)
  ) +
  scale_color_manual(values=c("#FF0000",
                              "#0072B2",
                              "#99CCFF")
  ) +
  scale_fill_manual(values=c("#FF0000",
                             "#0072B2",
                             "#99CCFF")
  ) +
  labs(x=expression(log[10](Viral~Load~at~Death)),
       y=Lifespan~(Days)
  )  +
  facet_grid(.~Sex)

Fig1c

# Figure 1 ----------------------------------------------------------------
Fig1a / Fig1b / Fig1c
# __________________________ ----------------------------------------------------------------

# Infection Load and Shedding ---------------------------------------------
# Dataframe --------------------------------------------------------
ILandPS <- read.csv("DCV Load and Shed Titres.csv")
DCV.prop <- read.csv("DCV Load and Shed Proportions.csv")


ILandPS$Line <-  factor(ILandPS$Line)
ILandPS$VLpF <- log10(((ILandPS$Viral.Load)*375)+1)
ILandPS$VSpF <- log10(((ILandPS$Virus.Shed)*250)+1)

ILandPS_props <- DCV.prop

ILandPS$Shedding.01[ILandPS$VSpF== 0] <- 0
ILandPS$Shedding.01[ILandPS$VSpF > 0] <- 1
ILandPS$Load.01[ILandPS$VLpF== 0] <- 0
ILandPS$Load.01[ILandPS$VLpF > 0] <- 1


ILandPS$Sex <- factor(ILandPS$Sex,
                      levels=c("m",
                               "f",
                               "vf"),
                      labels = c("Male",
                                 "Female",
                                 "Virgin Female")
)


ILandPS$Infection_Duration <- factor(ILandPS$Infection_Duration)


# (Fig 2a) DCV Load Proportion -----------------------------------------------------

Fig2a <- ggplot(ILandPS_props,
                aes(x=Infection_Duration,
                    y=Prop_Infected,
                    group=Sex)
) +
  geom_bar(aes(fill=Sex),
           alpha=0.7,
           position = position_dodge(),
           stat = "identity",
           colour = "black",
           size=.3) +
  geom_errorbar(position = position_dodge(.9),
                aes(ymin = Prop_Infected-Infected_SE,
                    ymax = Prop_Infected+Infected_SE),
                width = .2) +
  theme_bw() +
  theme(panel.grid.major = element_blank(), 
        panel.grid.minor = element_blank(),
        strip.background = element_rect(colour="black"),
        legend.position="none",
        text = element_text(size=16)
  ) +
  labs(x=NULL,
       y=Proportion~of~Flies~with~Detectable~DCV~Titres)+
  scale_fill_manual(values=c("#FF0000",
                             "#0072B2",
                             "#99CCFF")
  ) +
  facet_wrap(~ Line,
             nrow=2)

Fig2a

# DCV load proportion model -----------------------------------------------
ILandPS.Sex <- ILandPS[!(ILandPS$Sex=="Virgin Female"),]
ILandPS.Mating <- ILandPS[!(ILandPS$Sex=="Male"),]


m1 <- glm(Load.01 ~ Sex*Line +
            Infection_Duration,
          family=binomial(link = "logit"),
          data=ILandPS.Sex)

m1 <- glm(Load.01 ~ Sex*Line +
            Infection_Duration,
          family=binomial(link = "logit"),
          data=ILandPS.Mating)

summary(m1)
anova(m1, test="Chisq")

# Postitive DCV Load titre dataframe ------------------------------------------------
nZ.VLpF <- ILandPS[!(ILandPS$VLpF == 0),]

# Postitive DCV Load titre mean±SE -------------------------------------------
df.VLpF <- ddply(nZ.VLpF,
                 c("Line",
                   "Sex",
                   "pastrel_SNP",
                   "Infection_Duration"),
                 summarise,
                 N    = sum(!is.na(VLpF)),
                 mean = mean(VLpF,
                             na.rm=TRUE),
                 sd   = sd(VLpF,
                           na.rm=TRUE),
                 se   = sd / sqrt(N)
)


# remove blank row
df.VLpF <- df.VLpF [-c(84),]


# (Fig 2b) DCV Load titre graph --------------------------------------------------------------

Fig2b <- ggplot(df.VLpF,
                aes(x=Infection_Duration,
                    y=mean)
) +
  geom_point(alpha=0.7,
             size=3,
             aes(color=Sex)
  ) +
  geom_line(aes(color=Sex)
  )+
  geom_errorbar(aes(ymin = mean-se,
                    ymax = mean+se),
                width=.2,
                position = position_dodge()
  ) +
  theme_bw() +
  theme(panel.grid.major = element_blank(), 
        panel.grid.minor = element_blank(),
        strip.background = element_rect(colour="black",
                                        fill="grey"),
        legend.position="none",
        text = element_text(size=16)
  ) +
  labs(x=Days~Post~Infection,
       y=expression(log[10](DCV~Copies~per~Fly)
       )
  )+
  scale_color_manual(values=c("#FF0000",
                              "#0072B2",
                              "#99CCFF")
  ) +
  facet_wrap(~ Line,
             nrow=2) +
  scale_x_discrete(breaks=c(1,2,3))

Fig2b


# Figure 2 ----------------------------------------------------------------
Fig2a / Fig2b

# Positive DCV Load titre model ----------------------------------------------------

IL.Positive <- ILandPS[!(ILandPS$VLpF == 0),]
IL.PositiveSex <- IL.Positive[!(IL.Positive$Sex == "Virgin Female"),]
IL.PositiveMating <- IL.Positive[!(IL.Positive$Sex == "Male"),]


hist(IL.Positive$VLpF)

IL.PositiveSex$Infection_Duration <- factor(IL.PositiveSex$Infection_Duration)
IL.Positive$Infection_Duration <- factor(IL.Positive$Infection_Duration)

load.Sex.m1 <- lm(VLpF ~ Sex * Line + 
                    Infection_Duration,
                  data=IL.PositiveSex)

summary(load.Sex.m1)
anova(load.Sex.m1)


load.Mating.m1 <- lm(VLpF ~ Sex * Line + 
                       Infection_Duration,
                     data=IL.PositiveMating)

summary(load.Mating.m1)
anova(load.Mating.m1)
# __________________________ ------------------------------------------------------------

# Viral Shedding Analysis -------------------------------------------------------
PS.Positive <- ILandPS
PS.Positive <- ILandPS[!(ILandPS$VSpF == 0),]
PS.PositiveSex <- PS.Positive[!(PS.Positive$Sex == "Virgin Female"),]
PS.PositiveMating <- PS.Positive[!(PS.Positive$Sex == "Male"),]


hist(PS.PositiveSex$VSpF)

PS.PositiveSex$Infection_Duration <- factor(PS.PositiveSex$Infection_Duration)


# (Fig 3a) DCV Shedding Proportion -------------------------------------------------


Fig3a <- ggplot(ILandPS_props,
                aes(x=Infection_Duration,
                    y=Prop_Shed,
                    group=Sex)
) +
  geom_bar(alpha=0.7,
           position = position_dodge(),
           stat = "identity",
           colour = "black",
           size=.3,
           aes(fill=Sex)
  ) +
  geom_errorbar(position = position_dodge(.9),
                aes(ymin = Prop_Shed-Shed_SE,
                    ymax = Prop_Shed+Shed_SE),
                width = .2) +
  theme_bw() +
  theme(panel.grid.major = element_blank(), 
        panel.grid.minor = element_blank(),
        strip.background = element_rect(colour="black"),
        legend.position="none",
        text = element_text(size=16)
  ) +
  labs(x=NULL,
       y=Proportion~of~Flies~Shedding~DCV)+
  scale_fill_manual(values=c("#FF0000",
                             "#0072B2",
                             "#99CCFF")
  ) +
  facet_wrap(~ Line,
             nrow=2)

Fig3a

# Shedding Proportion Model -----------------------------------------------
shed01.Sex.m1 <- glm(Shedding.01 ~ Sex*Line +
                       VLpF +
                       Infection_Duration,
                     family=binomial(link = "logit"),
                     data=ILandPS.Sex)

summary(shed01.Sex.m1)
anova(shed01.Sex.m1, test="Chisq")


shed01.Mating.m1 <- glm(Shedding.01 ~ Sex*Line +
                          VLpF +
                          Infection_Duration,
                        family=binomial(link = "logit"),
                        data=ILandPS.Mating)

summary(shed01.Mating.m1)
anova(shed01.Mating.m1,
      test="Chisq")


# DCV Shedding Titre ------------------------------------------------------\
shed.Sex.m1 <- lm(VSpF ~ Sex * Line + 
                    Infection_Duration +
                    VLpF,
                  data=PS.PositiveSex)

summary(shed.Sex.m1)
anova(shed.Sex.m1)


shed.Mating.m1 <- lm(VSpF ~ Sex * Line + 
                       Infection_Duration +
                       VLpF,
                     data=PS.PositiveMating)

summary(shed.Mating.m1)
anova(shed.Mating.m1)


# DCV Shed titre dataframe ------------------------------------------------
nZ.VSpF <- ILandPS[!(ILandPS$VSpF == 0),]

# DCV Shed titre mean±SE -------------------------------------------
df.VSpF <- ddply(nZ.VSpF,
                 c("Line",
                   "Sex",
                   "pastrel_SNP",
                   "Infection_Duration"),
                 summarise,
                 N    = sum(!is.na(VSpF)),
                 mean = mean(VSpF,
                             na.rm=TRUE),
                 sd   = sd(VSpF,
                           na.rm=TRUE),
                 se   = sd / sqrt(N)
)


df.VSpF <- df.VSpF [-c(87),]


# (Fig 3b) DCV Shed titre graph --------------------------------------------------------------

Fig3b <- ggplot(df.VSpF,
                aes(x=Infection_Duration,
                    y=mean)
) +
  geom_point(alpha=0.7,
             size=3,
             aes(color=Sex)
  ) +
  geom_line(aes(color=Sex)
  )+
  geom_errorbar(aes(ymin = mean-se,
                    ymax = mean+se),
                width=.2,
                position = position_dodge()
  ) +
  theme_bw() +
  theme(panel.grid.major = element_blank(), 
        panel.grid.minor = element_blank(),
        strip.background = element_rect(colour="black",
                                        fill="grey"),
        legend.position="none",
        text = element_text(size=16)
  ) +
  labs(x=Days~Post~Infection,
       y=expression(log[10](DCV~Copies~Shed~per~Fly)
       )
  )+
  scale_color_manual(values=c("#FF0000",
                              "#0072B2",
                              "#99CCFF")
  ) +
  facet_wrap(~ Line,
             nrow=2) +
  scale_x_discrete(breaks=c(1,2,3))

Fig3b


# Figure 3 ----------------------------------------------------------------
Fig3a / Fig3b
# __________________________ ---------------------------------------------------

# V dataframe -------------------------------------------------------------
V.df <- read.csv("V values.csv")

names(V.df)

V.df$Line <- factor(V.df$Line)
V.df$Outbreak <- factor(V.df$Outbreak)

V.df$Sex <- factor(V.df$Sex,
                   levels=c("Male",
                            "Female"))

# (Fig 4a) V distribution ----------------------------------------------------------

Fig4a <- ggplot(V.df,
                aes(x=V.Vmean)
) +
  geom_histogram(bins=30,position="identity",
                 aes(fill=Sex,
                     alpha=.5,
                 )) +
  theme_bw() +   
  theme(panel.grid.major = element_blank(),
        panel.grid.minor = element_blank(),
        legend.position="none",
        text = element_text(size=16)
  ) +
  labs(x=expression(V/V[mean])
  ) +
  ylab('Count') +
  scale_fill_manual(values=c("#FF0000",
                             "#0072B2")
  ) 

Fig4a


# (Fig 4b) Outbreak Likelihood ------------------------------------------------------------------
V.outbreak <- read.csv("V Outbreak Likelihood.csv")

V.outbreak$Sex <- factor(V.outbreak$Sex,
                         levels = c("Male",
                                    "Female"))

V.outbreak$Line <- factor(V.outbreak$Line,
                          levels=c("59",
                                   "373",
                                   "765",
                                   "138",
                                   "380",
                                   "502",
                                   "379",
                                   "738",
                                   "75",
                                   "818"))


Fig4b <- ggplot(V.outbreak,
                aes(x=Line,
                    y=Proportion,
                    fill=Sex)
) +
  geom_bar(alpha=0.7,
           position = position_dodge(),
           stat = "identity",
           colour = "black",
           size=.3) +
  geom_errorbar(aes(ymin = Proportion-SE,
                    ymax = Proportion+SE),
                width = .2,
                position = position_dodge(.9)
  ) +
  theme_bw() +
  theme(axis.text.x = element_text(angle = 60,
                                   hjust = 1),
        panel.grid.major = element_blank(), 
        panel.grid.minor = element_blank(),
        strip.background = element_rect(colour="white",
                                        fill="white"),
        legend.position="none",
        text = element_text(size=16)
  ) +
  facet_grid(.~Sex) +
  scale_fill_manual(values=c("#FF0000",
                             "#0072B2")
  ) +
  ylab("Outbreak Likelihood") +
  xlab("Genetic Background")

Fig4b

## plot of transmission potential of flies with >0 V/Vmean


# (Fig 4c) Transmission Potential when V>0 ------------------------------------------------------------------
V.nZ <- V.df[!(V.df$V.Vmean == 0),]

V.summarySE <- function(data=NULL,
                        measurevar,
                        groupvars=NULL,
                        na.rm=FALSE,
                        conf.interval=.95,
                        .drop=TRUE){
  
  length2 <- function(x,
                      na.rm=FALSE){
    if (na.rm) sum(!is.na(x))
    else length(x)
  }
  
  V_mean <- ddply(V.nZ,
                  groupvars,
                  .drop = .drop,
                  .fun = function(xx,col){
                    c(N = length2(xx[[col]],
                                  na.rm=na.rm),
                      mean = mean (xx[[col]],
                                   na.rm=na.rm),
                      sd = sd (xx[[col]],
                               na.rm=na.rm)
                    )
                  },
                  measurevar
  )
  V_mean <- rename(V_mean,
                   c("mean" = measurevar))
  
  V_mean$se <- V_mean$sd/sqrt(V_mean$N)
  
  ciMult <- qt(conf.interval/2 + .5,
               V_mean$N-1)
  V_mean$ci <- V_mean$se * ciMult
  
  return(V_mean)
}

V.summarytable <- V.summarySE(V.nZ,
                              measurevar = "V.Vmean",
                              groupvars = c("Line",
                                            "Sex")
)


V.nZ$Line <- factor(V.nZ$Line,
                    levels=c("818",
                             "75",
                             "502",
                             "765",
                             "380",
                             "738",
                             "373",
                             "138",
                             "59",
                             "379"))

Fig4c <- ggplot(V.nZ,
                aes(x=Line,
                    y=V.Vmean,
                    group=Sex)
) +
  geom_point(alpha=0.4,
             aes(color=Sex),
             position = position_dodge(.5)
  ) +
  geom_boxplot(data=V.summarytable,
               aes(group=Line)
  ) +
  theme_bw() +   
  theme(axis.text.x = element_text(angle = 60,
                                   hjust = 1),
        panel.grid.major = element_blank(),
        panel.grid.minor = element_blank(),
        legend.position="none",
        text = element_text(size=16)
  ) +
  scale_color_manual(values=c("#FF0000",
                              "#0072B2")
  ) +
  labs(y=expression(V/V[mean]),
       x=Genetic~Background
  ) +
  facet_grid(.~Sex)

Fig4c


# Figure 4 ----------------------------------------------------------------
Fig4a / Fig4b / Fig4c 


# V modelling -------------------------------------------------------------
V.m1 <- lm(log10(V.Vmean) ~ Sex * Line,
           data=V.nZ)

anova(V.m1)

V.m1 <- glm(Outbreak ~ Sex * Line,
            data=V.df,
            family=binomial(link = "logit")
)

summary(V.m1)
anova(V.m1, test="Chisq")

# __________________________ --------------------------------------------


# (Figure 5) Variance & Deviance Heatmap ---------------------------------------------
heat <- read.csv("Chap 3 Heatmap.csv")
str(heat)
heat$Experiment <- factor(heat$Experiment)
heat$PercentageExplained <- (heat$Explained....)


heat$Statistic <- factor(heat$Statistic,
                         levels = c("Variance",
                                    "Deviance"))

heat$Response.Variable <- factor(heat$Response.Variable,
                                 levels = c("Lifespan",
                                            "VLAD",
                                            "Proportion Load",
                                            "Load Titres",
                                            "Proportion Shedding",
                                            "Shedding Titre",
                                            "Proportion V",
                                            "V"
                                 )
)


heat$Predictor <- factor(heat$Predictor,
                         levels = c("Sex",
                                    "Genetic Background (sex)",
                                    "Genetic Background (mating)",
                                    "Sex*Genetic Background",
                                    "Mating",
                                    "Mating*Genetic Background",
                                    "DPI",
                                    "Viral Load",
                                    "VLAD",
                                    "Sex*VLAD",
                                    "Mating*VLAD",
                                    "Genetic Background*VLAD",
                                    "Sex*Genetic Background*VLAD",
                                    "Mating*Genetic Background*VLAD"))


heat2 <- heat[which(heat$Trait=="Host"),]


heat2$Predictor <- factor(heat2$Predictor,
                          levels = c("Sex",
                                     "Genetic Background (sex)",
                                     "Sex*Genetic Background",
                                     "Mating",
                                     "Genetic Background (mating)",
                                     "Mating*Genetic Background"))


heat2$Response.Variable <- factor(heat2$Response.Variable,
                                  levels = c("Lifespan",
                                             "VLAD",
                                             "Proportion Load",
                                             "Load Titres",
                                             "Proportion Shedding",
                                             "Shedding Titre",
                                             "Proportion V",
                                             "V"),
                                  labels = c("Lifespan",
                                             "VLAD",
                                             "Qual. Load",
                                             "Quant. Load",
                                             "Qual. Shedding",
                                             "Quant. Shedding",
                                             "Qual. V",
                                             "Quant. V"))


Fig5 <- ggplot(heat2,
       aes(x=Response.Variable,
           y=Predictor)
) +
  geom_tile(aes(fill = PercentageExplained)
  ) +
  geom_text(aes(label=PercentageExplained))+
  theme_bw() +
  theme(axis.text.x = element_text(angle = 60, hjust = 1),
        panel.grid.major = element_blank(), 
        panel.grid.minor = element_blank(),
        strip.background = element_blank(),
  ) +
  labs(x=Response~Variable,
       y="Predictor") +
  scale_fill_gradient2(low = "#FFFF99",
                       mid="#FFB266",
                       high = "#FF6666",
                       midpoint=9) +
  labs(fill = "  (%)")


Fig5
