# Supplementary material for: Correction: Dissecting genetic and sex-specific sources of host heterogeneity in pathogen shedding and spread
Source: PLoS Pathog. 2021 Mar 8;17(3):e1009415. doi: 10.1371/journal.ppat.1009415 (PMC7939289; doi:10.1371/journal.ppat.1009415)
Supplement: S1 Data — (ZIP) [file ppat.1009415.s001.zip › Data and Code/DCV Load and Shed Proportions.csv]

Line	Sex	Infection_Duration	Freq_Infected	Freq_Uninfected	Prop_Infected	Infected_SE	Freq_Shed	Freq_NoShed	Prop_Shed	Shed_SE
59	f	1	6	6	0.5	0.144337567	5	8	0.384615385	0.134932003
59	f	2	8	11	0.421052632	0.113268966	8	6	0.571428571	0.132260014
59	f	3	5	4	0.555555556	0.165634665	7	4	0.636363636	0.145040734
59	m	1	5	7	0.416666667	0.142318761	0	10	0	0
59	m	2	1	2	0.333333333	0.272165527	2	10	0.166666667	0.107582871
59	m	3	1	10	0.090909091	0.086678417	4	6	0.4	0.154919334
59	vf	1	4	8	0.333333333	0.136082763	4	7	0.363636364	0.145040734
59	vf	2	0	2	0	0	5	6	0.454545455	0.150131423
59	vf	3	1	10	0.090909091	0.086678417	4	6	0.4	0.154919334
75	f	1	5	2	0.714285714	0.170746944	4	8	0.333333333	0.136082763
75	f	2	1	11	0.083333333	0.079785592	4	8	0.333333333	0.136082763
75	f	3	4	6	0.4	0.154919334	3	6	0.333333333	0.15713484
75	m	1	10	1	0.909090909	0.086678417	7	4	0.636363636	0.145040734
75	m	2	5	7	0.416666667	0.142318761	7	5	0.583333333	0.142318761
75	m	3	5	3	0.625	0.171163299	4	7	0.363636364	0.145040734
75	vf	1	11	3	0.785714286	0.109664211	6	8	0.428571429	0.132260014
75	vf	2	2	2	0.5	0.25	6	7	0.461538462	0.138264159
75	vf	3	1	12	0.076923077	0.073905302	4	8	0.333333333	0.136082763
138	f	1	5	6	0.454545455	0.150131423	3	8	0.272727273	0.134281627
138	f	2	5	6	0.454545455	0.150131423	9	2	0.818181818	0.1162913
138	f	3	7	3	0.7	0.144913767	6	4	0.6	0.154919334
138	m	1	3	8	0.272727273	0.134281627	4	6	0.4	0.154919334
138	m	2	2	3	0.4	0.219089023	6	5	0.545454545	0.150131423
138	m	3	5	7	0.416666667	0.142318761	8	4	0.666666667	0.136082763
138	vf	1	NA	NA	NA	NA	NA	NA	NA	NA
138	vf	2	NA	NA	NA	NA	NA	NA	NA	NA
138	vf	3	NA	NA	NA	NA	NA	NA	NA	NA
373	f	1	10	2	0.833333333	0.107582871	6	5	0.545454545	0.150131423
373	f	2	5	6	0.454545455	0.150131423	7	4	0.636363636	0.145040734
373	f	3	4	4	0.5	0.176776695	7	6	0.538461538	0.138264159
373	m	1	5	7	0.416666667	0.142318761	6	6	0.5	0.144337567
373	m	2	0	1	0	0	5	6	0.454545455	0.150131423
373	m	3	5	7	0.416666667	0.142318761	3	9	0.25	0.125
373	vf	1	11	4	0.733333333	0.114179845	8	7	0.533333333	0.128812238
373	vf	2	9	5	0.642857143	0.128060208	7	6	0.538461538	0.138264159
373	vf	3	6	6	0.5	0.144337567	7	6	0.538461538	0.138264159
379	f	1	8	2	0.8	0.126491106	6	6	0.5	0.144337567
379	f	2	2	10	0.166666667	0.107582871	8	4	0.666666667	0.136082763
379	f	3	5	7	0.416666667	0.142318761	2	7	0.222222222	0.138579903
379	m	1	4	4	0.5	0.176776695	3	8	0.272727273	0.134281627
379	m	2	1	10	0.090909091	0.086678417	9	1	0.9	0.09486833
379	m	3	7	4	0.636363636	0.145040734	9	2	0.818181818	0.1162913
379	vf	1	7	5	0.583333333	0.142318761	6	6	0.5	0.144337567
379	vf	2	7	4	0.636363636	0.145040734	10	2	0.833333333	0.107582871
379	vf	3	6	6	0.5	0.144337567	7	5	0.583333333	0.142318761
380	f	1	9	1	0.9	0.09486833	5	7	0.416666667	0.142318761
380	f	2	1	10	0.090909091	0.086678417	3	8	0.272727273	0.134281627
380	f	3	4	7	0.363636364	0.145040734	2	7	0.222222222	0.138579903
380	m	1	6	1	0.857142857	0.132260014	7	3	0.7	0.144913767
380	m	2	3	9	0.25	0.125	9	3	0.75	0.125
380	m	3	7	4	0.636363636	0.145040734	2	9	0.181818182	0.1162913
380	vf	1	9	4	0.692307692	0.128007738	4	9	0.307692308	0.128007738
380	vf	2	7	4	0.636363636	0.145040734	5	6	0.454545455	0.150131423
380	vf	3	6	2	0.75	0.153093109	4	8	0.333333333	0.136082763
502	f	1	2	9	0.181818182	0.1162913	1	10	0.090909091	0.086678417
502	f	2	0	5	0	0	6	5	0.545454545	0.150131423
502	f	3	1	12	0.076923077	0.073905302	3	10	0.230769231	0.116854542
502	m	1	8	3	0.727272727	0.134281627	4	8	0.333333333	0.136082763
502	m	2	7	4	0.636363636	0.145040734	5	6	0.454545455	0.150131423
502	m	3	1	6	0.142857143	0.132260014	7	5	0.583333333	0.142318761
502	vf	1	4	1	0.8	0.178885438	6	6	0.5	0.144337567
502	vf	2	6	7	0.461538462	0.138264159	8	5	0.615384615	0.134932003
502	vf	3	5	6	0.454545455	0.150131423	4	3	0.571428571	0.187043906
738	f	1	9	0	1	0	6	6	0.5	0.144337567
738	f	2	3	8	0.272727273	0.134281627	3	6	0.333333333	0.15713484
738	f	3	7	4	0.636363636	0.145040734	3	5	0.375	0.171163299
738	m	1	6	4	0.6	0.154919334	6	4	0.6	0.154919334
738	m	2	6	6	0.5	0.144337567	11	1	0.916666667	0.079785592
738	m	3	4	5	0.444444444	0.165634665	2	8	0.2	0.126491106
738	vf	1	3	9	0.25	0.125	3	9	0.25	0.125
738	vf	2	0	1	0	0	8	3	0.727272727	0.134281627
738	vf	3	6	6	0.5	0.144337567	5	6	0.454545455	0.150131423
765	f	1	3	3	0.5	0.204124145	7	5	0.583333333	0.142318761
765	f	2	4	8	0.333333333	0.136082763	4	8	0.333333333	0.136082763
765	f	3	9	3	0.75	0.125	4	8	0.333333333	0.136082763
765	m	1	5	1	0.833333333	0.152145155	2	8	0.2	0.126491106
765	m	2	1	11	0.083333333	0.079785592	7	5	0.583333333	0.142318761
765	m	3	7	5	0.583333333	0.142318761	3	6	0.333333333	0.15713484
765	vf	1	6	1	0.857142857	0.132260014	5	2	0.714285714	0.170746944
765	vf	2	5	0	1	0	6	3	0.666666667	0.15713484
765	vf	3	3	4	0.428571429	0.187043906	2	5	0.285714286	0.170746944
818	f	1	9	3	0.75	0.125	4	8	0.333333333	0.136082763
818	f	2	1	2	0.333333333	0.272165527	4	9	0.307692308	0.128007738
818	f	3	2	10	0.166666667	0.107582871	5	6	0.454545455	0.150131423
818	m	1	3	3	0.5	0.204124145	4	1	0.8	0.178885438
818	m	2	4	3	0.571428571	0.187043906	7	0	1	0
818	m	3	6	0	1	0	7	1	0.875	0.116926793
818	vf	1	4	2	0.666666667	0.19245009	5	7	0.416666667	0.142318761
818	vf	2	4	8	0.333333333	0.136082763	6	6	0.5	0.144337567
818	vf	3	3	8	0.272727273	0.134281627	4	6	0.4	0.154919334
