# Supplementary material for: Correction: Dissecting genetic and sex-specific sources of host heterogeneity in pathogen shedding and spread
Source: PLoS Pathog. 2021 Mar 8;17(3):e1009415. doi: 10.1371/journal.ppat.1009415 (PMC7939289; doi:10.1371/journal.ppat.1009415)
Supplement: S1 Data — (ZIP) [file ppat.1009415.s001.zip › Data and Code/Vsummarytable.csv]

	Line	Sex	N	V.Vmean	sd	se	ci
1	818	Male	52	1.56067664973077	1.67420503616301	0.232170465520222	0.46610165852507
2	818	Female	29	2.34555208789655	0.779216893535099	0.144696944558272	0.296398254629115
3	75	Male	36	1.58178213833333	0.844317984999061	0.14071966416651	0.285676105885158
4	75	Female	26	2.33448769788462	1.6796721156756	0.329410803625675	0.678434249760523
5	502	Male	31	1.85584763951613	1.08004477223406	0.193981767519538	0.396163620829784
6	502	Female	19	2.31309026542105	0.741418947083056	0.170093171850598	0.357352493635429
7	765	Male	23	1.93961169547826	0.943532818403337	0.196740192772992	0.408014187166155
8	765	Female	26	1.92159161223077	1.40616836787749	0.275772305661701	0.56796369529194
9	380	Male	28	1.96631343164286	0.956590497022366	0.180778611546347	0.370927071897729
10	380	Female	16	4.4152619329375	5.04010885684487	1.26002721421122	2.68568443312345
11	738	Male	36	2.10964413594444	1.03431322593968	0.172385537656613	0.349961246712388
12	738	Female	28	1.73264029914286	1.18752134833731	0.224420440305759	0.460472707941298
13	373	Male	21	2.23917993566667	0.920724093257	0.20091846911999	0.419108582464914
14	373	Female	34	1.92126612811765	1.2061628587673	0.206855223730035	0.420850117036062
15	138	Male	24	2.39050787075	1.3927272912192	0.284289267861302	0.588097157521742
16	138	Female	30	2.0663065664	1.08018239539331	0.197213421392293	0.403346735257925
17	59	Male	16	2.433167894625	1.51490427809686	0.378726069524214	0.807235508779026
18	59	Female	29	1.93870931741379	1.24219422768669	0.230669677191863	0.472505414155415
19	379	Male	35	3.18436278442857	1.32233369876674	0.223515190336721	0.454237518310906
20	379	Female	28	1.73768831242857	1.11587448961177	0.210880456705276	0.432690956397185
