# Supplementary material for: Correction: Dissecting genetic and sex-specific sources of host heterogeneity in pathogen shedding and spread
Source: PLoS Pathog. 2021 Mar 8;17(3):e1009415. doi: 10.1371/journal.ppat.1009415 (PMC7939289; doi:10.1371/journal.ppat.1009415)
Supplement: S1 Data — (ZIP) [file ppat.1009415.s001.zip › Data and Code/Chap 3 Heatmap.csv]

Response Variable	Predictor	Explained (%)	Statistic	Trait
Proportion Load	DPI	4.52	Deviance	Infection
Proportion Load	DPI	3.43	Deviance	Infection
Load Titres	DPI	2.65	Variance	Infection
Load Titres	DPI	3.6	Variance	Infection
Proportion Shedding	DPI	3.25	Deviance	Infection
Proportion Shedding	DPI	1.02	Deviance	Infection
Shedding Titre	DPI	0.095	Variance	Infection
Shedding Titre	DPI	0.08	Variance	Infection
Lifespan	Genetic Background (sex)	10.9	Variance	Host
Lifespan	Genetic Background (mating)	7	Variance	Host
VLAD	Genetic Background (sex)	2.53	Variance	Host
VLAD	Genetic Background (mating)	3.5	Variance	Host
Proportion Load	Genetic Background (sex)	1.18	Deviance	Host
Proportion Load	Genetic Background (mating)	2.83	Deviance	Host
Load Titres	Genetic Background (sex)	7.94	Variance	Host
Load Titres	Genetic Background (mating)	11	Variance	Host
Proportion Shedding	Genetic Background (sex)	2.27	Deviance	Host
Proportion Shedding	Genetic Background (mating)	2.53	Deviance	Host
Shedding Titre	Genetic Background (sex)	9.48	Variance	Host
Shedding Titre	Genetic Background (mating)	5.82	Variance	Host
Proportion V	Genetic Background (sex)	2.3	Deviance	Host
V	Genetic Background (sex)	4.13	Variance	Host
Lifespan	Genetic Background*VLAD	1.8	Variance	Infection
Lifespan	Genetic Background*VLAD	4.9	Variance	Infection
Lifespan	Mating	0.9	Variance	Host
VLAD	Mating	0.57	Variance	Host
Proportion Load	Mating	0.13	Deviance	Host
Load Titres	Mating	0.26	Variance	Host
Proportion Shedding	Mating	0.18	Deviance	Host
Shedding Titre	Mating	0.098	Variance	Host
Lifespan	Mating*Genetic Background	1.5	Variance	Host
VLAD	Mating*Genetic Background	2.49	Variance	Host
Proportion Load	Mating*Genetic Background	4.92	Deviance	Host
Load Titres	Mating*Genetic Background	4.38	Variance	Host
Proportion Shedding	Mating*Genetic Background	1.08	Deviance	Host
Shedding Titre	Mating*Genetic Background	8.87	Variance	Host
Lifespan	Mating*Genetic Background*VLAD	4.2	Variance	Infection
Lifespan	Mating*VLAD	1.2	Variance	Infection
Lifespan	Sex	0.6	Variance	Host
VLAD	Sex	0.05	Variance	Host
Proportion Load	Sex	0.002	Deviance	Host
Load Titres	Sex	0.003	Variance	Host
Proportion Shedding	Sex	0.64	Deviance	Host
Shedding Titre	Sex	0.28	Variance	Host
Proportion V	Sex	0.28	Deviance	Host
V	Sex	0.01	Variance	Host
Lifespan	Sex*Genetic Background	2.7	Variance	Host
VLAD	Sex*Genetic Background	2.43	Variance	Host
Proportion Load	Sex*Genetic Background	5.58	Deviance	Host
Load Titres	Sex*Genetic Background	19.2	Variance	Host
Proportion Shedding	Sex*Genetic Background	3.07	Deviance	Host
Shedding Titre	Sex*Genetic Background	6.53	Variance	Host
Proportion V	Sex*Genetic Background	2.83	Deviance	Host
V	Sex*Genetic Background	11.4	Variance	Host
Lifespan	Sex*Genetic Background*VLAD	7.4	Variance	Infection
Lifespan	Sex*VLAD	1.7	Variance	Infection
Proportion Shedding	Viral Load	0.004	Deviance	Infection
Proportion Shedding	Viral Load	0.15	Deviance	Infection
Shedding Titre	Viral Load	4.21	Variance	Infection
Shedding Titre	Viral Load	10.1	Variance	Infection
Lifespan	VLAD	12.1	Variance	Infection
Lifespan	VLAD	10.2	Variance	Infection
