# Supplementary material for: Correction: Dissecting genetic and sex-specific sources of host heterogeneity in pathogen shedding and spread
Source: PLoS Pathog. 2021 Mar 8;17(3):e1009415. doi: 10.1371/journal.ppat.1009415 (PMC7939289; doi:10.1371/journal.ppat.1009415)
Supplement: S1 Data — (ZIP) [file ppat.1009415.s001.zip › Data and Code/Lethal Load and Lifespan.csv]

ID	Line	Sex	Infection Day	Lifespan	Mean Viral Titre per Well	Viral Titre per Well SD	Viral Titre per Fly	log10(Viral Titre per Fly +1)	Ct_Rep1	Ct_Rep2	Ct_Mean	Quantity_Rep1	Quantity_Rep2
42	59	Virgin Female	14/12/2015	12	6.278715372	0.473660108	3924.197108	3.59386147	25.32547188	25.46752167	25.39649677	6.613643646	5.943787098
43	59	Virgin Female	14/12/2015	19	0.193797465	0.149777851	121.1234156	2.086798942	31.39864922	33.29384995	32.34624958	0.299706399	0.087888531
44	59	Virgin Female	14/12/2015	9	0.112241867	0.15200564	70.15116688	1.852182027	33.31589127	39.18504715	36.25046921	0.219726086	0.004757647
45	59	Virgin Female	14/12/2015	22	0.013431428	0.004931265	8.3946425	0.972880258	35.81869125	35.07483292	35.44676208	0.009944498	0.016918359
46	59	Virgin Female	14/12/2015	7	7791.935547	521.2606128	4869959.717	6.687525458	16.63961029	16.49712372	16.568367	7423.348633	8160.522461
47	59	Virgin Female	14/12/2015	11	0.416037202	0.21490324	260.0232513	2.416679195	29.41277504	30.55889702	29.98583603	0.56799674	0.264077663
48	59	Virgin Female	14/12/2015	5	63.52590179	3.072789832	39703.68862	4.598841794	23.75402069	23.85700989	23.80551529	65.69869232	61.35311127
49	59	Virgin Female	14/12/2015	17	0.100934096	0.031948881	63.08381	1.806748324	31.69592667	32.37735748	32.03664207	0.123525366	0.078342825
50	59	Virgin Female	14/12/2015	18	0.418214306	0.073332376	261.3839413	2.418937251	29.71831894	29.35569572	29.53700733	0.366360486	0.470068127
51	59	Virgin Female	14/12/2015	29	0.102955125	0.141073373	64.34695313	1.815225343	31.39981461	37.62385178	34.51183319	0.202709064	0.003201186
163	59	Male	14/12/2015	13	0.058568448	0.031160271	36.60528	1.575248827	31.93708611	32.99047852	31.93708611	0.080602087	0.036534809
164	59	Male	14/12/2015	29	149.4643707	8.161679894	93415.23169	4.970422344	21.12761307	21.23038864	27.05904579	155.2355499	143.6931915
165	59	Male	14/12/2015	12	1.621962428	0.047995482	1013.726518	3.00634901	28.71687698	28.65828705	24.97363281	1.588024497	1.655900359
166	59	Male	14/12/2015	23	0.477251166	0.669700282	298.2819788	2.476080567	33.26947021	25.85263824	30.96387863	0.003701555	0.950800776
167	59	Male	14/12/2015	18	44.22813416	2.952647711	27642.58385	4.441594346	23.98409843	23.84862328	24.91836834	42.14029694	46.31597137
168	59	Male	14/12/2015	19	0.136580402	0.190196218	85.36275125	1.936326469	31.55380249	39.06913376	27.70121288	0.271069437	0.002091367
169	59	Male	14/12/2015	26	0.055082496	0.003447828	34.42656	1.549328983	35.36828995	35.50393677	37.21871185	0.057520479	0.052644514
170	59	Male	14/12/2015	3	9.241045475	0.901677539	5775.653422	3.761676312	22.90836906	22.72362328	29.20615292	8.603463173	9.878627777
171	59	Male	14/12/2015	25	0.105491778	0.07665354	65.93236125	1.825636146	32.81324387	34.52253723	27.76843357	0.159694016	0.05128954
172	59	Male	14/12/2015	24	0.056718716	0.042283907	35.4491975	1.561687971	35.49829102	35.74692535	35.62260818	0.026819479	0.086617954
193	59	Female	14/12/2015	13	0.355644181	0.015695339	222.2776131	2.348845181	29.17271805	29.25576591	29.21424198	0.366742462	0.344545901
194	59	Female	14/12/2015	13	0.078585587	0.111136804	49.11599188	1.69997633	Undetermined	30.29982948	30.29982948	0	0.157171175
195	59	Female	14/12/2015	23	0.487710387	0.33265163	304.8189919	2.485464452	36.06748199	32.51028442	34.28888321	0.72293061	0.252490163
196	59	Female	14/12/2015	18	0.18240428	0.185863387	114.002675	2.060707942	30.30059242	33.02037048	31.66048145	0.313829541	0.050979018
197	59	Female	14/12/2015	14	0.151572876	0.017362384	94.7330475	1.981061884	30.46043205	30.2444725	30.35245228	0.139295816	0.163849935
198	59	Female	14/12/2015	14	0.139917329	0.002695607	87.44833063	1.94668964	33.40711212	33.44947815	33.42829514	0.141823411	0.138011247
199	59	Female	14/12/2015	29	0.184017002	0.257093417	115.0106263	2.064497771	30.5140667	38.1699791	34.3420229	0.3658095	0.002224504
200	59	Female	14/12/2015	11	1076737.25	612912.9101	672960781.3	8.827989756	7.90739584	6.76680994	7.33710289	643342.375	1510132.125
201	59	Female	14/12/2015	11	0.529009417	0.132742321	330.6308856	2.520654971	30.26848412	30.82258224	30.54553318	0.622872412	0.435146421
202	59	Female	14/12/2015	11	0.53617619	0.105463827	335.1101188	2.526481587	28.86671448	28.49427795	28.68049622	0.461602002	0.610750377
302	59	Female	15/12/2015	14	0.00615332	0.008702109	3.845825	0.685367726	35.60338593	Undetermined	35.60338593	0.012306641	0
303	59	Female	15/12/2015	21	0.015601475	0.019631878	9.750921875	1.031445706	30.4956913	34.29424667	32.39496899	0.029483309	0.00171964
304	59	Female	15/12/2015	10	0.544591516	0.062146076	340.3696975	2.533224967	30.332798	30.10639191	30.21959496	0.500647604	0.588535428
305	59	Female	15/12/2015	13	0.549509093	0.386597047	343.4431831	2.537117594	32.37104797	30.67332268	31.52218533	0.2761437	0.822874486
306	59	Female	15/12/2015	15	0.273046639	0.259919199	170.6541494	2.234654306	34.121521	31.82559013	32.97355556	0.089256011	0.456837267
307	59	Female	15/12/2015	12	0.113842677	0.004799435	71.15167313	1.858246406	32.42178345	32.50729752	32.46454048	0.117236391	0.110448964
308	59	Female	15/12/2015	15	1.479116917	0.125666898	924.4480731	2.966352056	27.7781601	27.60315132	27.69065571	1.390257001	1.567976832
381	59	Virgin Female	15/12/2015	25	0.005248019	0.003278108	3.280011875	0.631444974	36.58376312	38.10767746	36.58376312	0.007565991	0.002930047
382	59	Virgin Female	15/12/2015	10	0.301862326	0.273166206	188.6639538	2.2779848	29.28045273	31.48587608	33.69406509	0.495020002	0.108704649
383	59	Virgin Female	15/12/2015	12	0.635144442	0.301519692	396.9652763	2.59984518	30.62591362	31.71188545	31.05589485	0.848351061	0.421937823
384	59	Virgin Female	15/12/2015	13	0.118844194	0.148476164	74.27762125	1.876665887	29.82951927	33.53040695	30.77070236	0.223832697	0.013855692
385	59	Virgin Female	15/12/2015	10	2540401.906	2463488.033	1587751191	9.200782448	8.255841255	10.49184513	20.8931241	4282351	798452.8125
386	59	Virgin Female	15/12/2015	10	1.629924297	0.282476271	1018.702686	3.008473563	30.22088814	29.87451935	20.35636663	1.430183411	1.829665184
387	59	Virgin Female	15/12/2015	7	160.6335449	4.835830943	100395.9656	5.001720587	24.93680763	24.84874535	27.40566349	157.2140961	164.0529938
388	59	Virgin Female	15/12/2015	7	4.804725885	0.691577522	3002.953678	3.477693231	28.66789246	28.38067245	26.7583189	4.31570673	5.293745041
389	59	Virgin Female	15/12/2015	17	0.051740926	0.073172719	32.33807875	1.522940568	33.91357422	Undetermined	31.14712334	0.103481852	0
390	59	Virgin Female	15/12/2015	12	0.025939601	0.036684135	16.21225063	1.235837661	32.56201553	Undetermined	32.56201553	0.051879201	0
527	59	Male	15/12/2015	4	67.91634369	0.843098814	42447.71481	4.627864546	26.69087219	26.6545639	20.98608637	67.3201828	68.51250458
528	59	Male	15/12/2015	16	60.73217773	2.09382846	37957.61108	4.579310313	22.38495064	22.45792961	24.51975727	62.21273804	59.25161743
529	59	Male	15/12/2015	11	0.434972554	0.222142088	271.8578463	2.435936447	31.51538658	30.34688759	26.9866581	0.277894378	0.592050731
530	59	Male	15/12/2015	13	0.342709936	0.286388626	214.19371	2.332829573	31.31333351	33.42498398	30.83011055	0.545217276	0.140202597
531	59	Male	15/12/2015	9	2.987638474	0.382654947	1867.274046	3.271440581	32.95368958	33.329319	33.18933678	3.258216381	2.717060566
532	59	Male	15/12/2015	15	0.141430411	0.050144924	88.39400688	1.951308404	33.88013077	33.15972519	33.60472488	0.105972596	0.176888227
533	59	Male	15/12/2015	15	3.501770139	0.889247084	2188.606337	3.340366041	27.17962837	26.69628525	30.16967678	2.872977495	4.130562782
534	59	Male	15/12/2015	13	0.023947871	0.033442984	14.96741938	1.203234732	38.62813568	31.88887978	32.66221046	0.00030011	0.047595631
535	59	Male	15/12/2015	6	4491.447876	607.7960852	2807154.923	6.448266536	17.54715538	17.25825882	24.71801758	4061.671143	4921.224609
536	59	Male	15/12/2015	13	0.164612517	0.232797254	102.8828231	2.016543744	31.72443199	Undetermined	24.49134541	0.329225034	0
52	75	Male	14/12/2015	17	0.131355859	0.093020739	82.09741188	1.919587498	33.25474167	31.67663383	32.46568775	0.065580264	0.197131455
53	75	Male	14/12/2015	11	39.94017982	6.027015521	24962.61239	4.397307431	23.54066467	23.82585526	23.68325996	44.20192337	35.67843628
54	75	Male	14/12/2015	12	73.15770721	3.775364984	45723.56701	4.660149602	22.84999657	22.96279716	22.90639687	75.8272934	70.48812103
55	75	Male	14/12/2015	11	17.26803303	1.243750128	10792.52064	4.033163126	25.86338425	26.02190018	25.94264221	18.14749718	16.38856888
56	75	Male	14/12/2015	18	111.6237488	2.846467325	69764.843	4.843642846	21.48339653	21.53737068	21.51038361	113.6365051	109.6109924
57	75	Male	14/12/2015	11	0.448346987	0.037050262	280.2168669	2.449041365	30.68867683	30.86943245	30.77905464	0.474545479	0.422148496
58	75	Male	14/12/2015	12	0.074698426	0.016602381	46.68651625	1.678395596	33.23530197	32.79161835	33.01346016	0.06295877	0.086438082
59	75	Male	14/12/2015	10	127.0282173	10.0725762	79392.63581	4.899785691	22.67965317	22.84859467	22.76412392	134.1506042	119.9058304
60	75	Male	14/12/2015	11	0.03241137	0.04392659	20.25710625	1.327504143	32.25516129	37.38070297	34.81793213	0.063472159	0.00135058
61	75	Male	14/12/2015	14	0.145518698	0.048495291	90.94918625	1.96354789	32.63469315	33.35756302	32.99612808	0.179810047	0.111227348
147	75	Virgin Female	14/12/2015	9	0.154608682	0.07637363	96.63042625	1.989585185	34.5121727	33.39537048	33.56274986	0.10060437	0.208612993
148	75	Virgin Female	14/12/2015	13	0.066019945	0.093366301	41.26246563	1.625954831	31.59617424	Undetermined	32.49577236	0.13203989	0
149	75	Virgin Female	14/12/2015	12	0.065562882	0.024589083	40.97680125	1.623009341	34.9886055	34.22454834	34.9886055	0.048175775	0.082949989
150	75	Virgin Female	14/12/2015	12	0.038332541	0.051946933	23.95783813	1.397206964	32.44132614	38.19986343	33.33293724	0.07506457	0.001600513
151	75	Virgin Female	14/12/2015	10	5892.074707	490.2155867	3682546.692	6.56614838	17.56787682	17.3242588	27.88387012	5545.439941	6238.709473
152	75	Virgin Female	14/12/2015	13	0.074768264	0.005594936	46.730165	1.678792936	31.21950531	31.36040688	24.27188206	0.078724481	0.070812047
153	75	Virgin Female	14/12/2015	13	0.386320636	0.014310604	241.4503975	2.3846229	29.95090103	30.02931595	30.65565395	0.396439761	0.37620151
154	75	Virgin Female	14/12/2015	11	2.061284482	0.647194952	1288.302801	3.110354926	27.35471725	27.95585823	28.6920166	2.518920422	1.603648543
155	75	Virgin Female	14/12/2015	11	0.379683614	0.536953716	237.3022588	2.377128159	29.74963951	Undetermined	28.85274887	0.759367228	0
183	75	Female	14/12/2015	13	0.051366426	0.069657635	32.10401625	1.519880687	37.21990204	31.59828186	34.40909195	0.00211104	0.100621812
184	75	Female	14/12/2015	13	1.630063057	0.610828881	1018.789411	3.008510498	28.29577637	27.48333549	27.88955593	1.198141813	2.061984301
185	75	Female	14/12/2015	13	0.012813325	0.016822086	8.008328125	0.954644197	37.14045334	32.76095963	34.95070648	0.000918315	0.024708336
186	75	Female	14/12/2015	11	0.110555243	0.155479519	69.09702688	1.845699598	29.84949875	37.67457581	33.76203728	0.220495865	0.00061462
187	75	Female	14/12/2015	29	0.387458175	0.162196541	242.1613594	2.385894563	29.84449196	30.82484436	30.33466816	0.502148449	0.272767901
188	75	Female	14/12/2015	12	0.13145268	0.009033945	82.157925	1.919903644	31.67739296	31.53183365	31.6046133	0.125064716	0.137840644
189	75	Female	14/12/2015	11	0	0	0	0	Undetermined	Undetermined	Undetermined	0	0
190	75	Female	14/12/2015	20	0.10963791	0.137651595	68.52369375	1.842132838	35.8026886	31.2682724	33.5354805	0.012303533	0.206972286
191	75	Female	14/12/2015	16	0.85370037	0.037349483	533.5627313	2.727998677	28.75461578	28.83701134	28.79581356	0.880110443	0.827290297
192	75	Female	14/12/2015	12	0.056717329	0.080210416	35.44833063	1.561677642	32.46905136	Undetermined	32.46905136	0.113434657	0
280	75	Male	15/12/2015	13	0.050111631	0.007917731	31.31976938	1.509468253	31.97795105	31.67947388	31.82871246	0.04451295	0.055710312
281	75	Male	15/12/2015	22	0.174043864	0.218465787	108.777415	2.040513	32.69993973	37.01969528	34.8598175	0.328522503	0.019565225
282	75	Male	15/12/2015	16	321.0702057	45.32287317	200668.8786	5.302482188	20.08642387	19.78667641	19.93655014	289.0220947	353.1183167
283	75	Male	15/12/2015	22	0	0	0	0	Undetermined	Undetermined	Undetermined	0	0
284	75	Male	15/12/2015	11	0.024651211	0.03202169	15.40700688	1.21502936	32.64685059	36.85240555	34.74962807	0.047293965	0.002008457
285	75	Male	15/12/2015	11	0.165952411	0.080105422	103.7202569	2.020030699	31.47780609	30.44318962	30.96049786	0.109309323	0.222595498
286	75	Male	15/12/2015	28	0.125184089	0.177037036	78.24005563	1.898944772	32.52340698	Undetermined	32.52340698	0.250368178	0
287	75	Male	15/12/2015	22	0.026255735	0.036045617	16.40983438	1.24079464	32.52713776	38.13284683	35.32999229	0.051743835	0.000767635
288	75	Male	15/12/2015	22	0.019516338	0.01943546	12.19771125	1.120498622	37.0181427	34.20519638	35.61166954	0.005773392	0.033259284
289	75	Male	15/12/2015	26	131.6511421	9.098103295	82281.96381	4.915309926	22.63615608	22.78335762	22.70975685	138.0844727	125.2178116
371	75	Female	15/12/2015	25	5.268607227	7.388941243	3292.879517	3.51770771	27.39545059	35.7843132	29.13642883	10.49337769	0.043836769
372	75	Female	15/12/2015	10	2526581.5	1567176.669	1579113438	9.198413329	8.474123955	9.726857185	22.12921858	3634742.75	1418420.25
373	75	Female	15/12/2015	9	551.8393402	147.1058534	344899.5876	5.537693934	18.31879997	18.93173409	14.02282858	655.8588867	447.8197937
374	75	Female	15/12/2015	41	0.048081249	0.00649053	30.05078063	1.492072523	35.50317383	35.79641342	27.21745396	0.052670747	0.043491751
375	75	Female	15/12/2015	10	15424.6084	1743.152179	9640380.25	6.984094209	14.01950359	14.25918674	24.90795851	16657.20313	14192.01367
376	75	Female	15/12/2015	11	0.158628829	0.178527128	99.14301813	2.000620676	33.15074158	30.25634193	23.70496416	0.032391086	0.284866571
377	75	Female	15/12/2015	13	50.56820869	1.595610901	31605.13043	4.499771328	22.64960861	22.59024048	26.45297527	49.43994141	51.69647598
378	75	Female	15/12/2015	12	0.200610839	0.005643832	125.3817744	2.101684448	29.94901657	30.0019474	26.26962852	0.204601631	0.196620047
379	75	Female	15/12/2015	10	1830.47821	307.3679758	1144048.881	6.05844496	17.1653347	17.51244354	23.58364105	2047.82019	1613.13623
380	75	Female	15/12/2015	10	0	0	0	0	Undetermined	Undetermined	17.51244354	0	0
463	75	Virgin Female	15/12/2015	19	2.536802888	1.460155145	1585.501805	3.200440571	32.7651062	34.55200958	32.01338387	3.569288492	1.504317284
464	75	Virgin Female	15/12/2015	8	1131.057861	8.154170338	706911.1631	5.849365454	20.84528923	20.86637497	27.69864941	1136.82373	1125.291992
466	75	Virgin Female	15/12/2015	10	1890175.938	115584.4699	1181359961	9.072382248	7.144300938	7.27798748	14.00533795	1971906.5	1808445.375
467	75	Virgin Female	15/12/2015	10	9767.316406	731.1953681	6104572.754	6.785655345	16.43185043	16.58019257	11.85491896	10284.34961	9250.283203
468	75	Virgin Female	15/12/2015	8	5730927	959952.6098	3581829375	9.554104894	6.822847366	6.464661598	11.70151997	5052138	6409716
469	75	Virgin Female	15/12/2015	10	2556532.25	539973.2546	1597832656	9.203531293	6.279310226	5.877023697	6.371985912	2174713.5	2938351
470	75	Virgin Female	15/12/2015	11	0.000788662	0.001115336	0.49291375	0.174034718	Undetermined	39.50493622	5.877023697	0	0.001577324
471	75	Virgin Female	15/12/2015	7	3119306.375	252667.8145	1949566484	9.28993805	5.722688675	5.875981331	22.61381245	3297969.5	2940643.25
472	75	Virgin Female	15/12/2015	11	0	0	0	0	Undetermined	Undetermined	5.875981331	0	0
90	138	Female	14/12/2015	9	5.966759354	8.310416249	3729.224596	3.571734981	32.72876358	25.90419769	32.1917181	0.09040767	11.84311104
91	138	Female	14/12/2015	18	0.025373404	0.033622014	15.8583775	1.226815775	36.40269089	31.84619331	31.15344429	0.00159905	0.049147759
92	138	Female	14/12/2015	11	0.287758507	0.057427979	179.8490669	2.257316272	30.23283195	30.65803146	31.03951263	0.32836622	0.247150794
93	138	Female	14/12/2015	13	0.181718342	0.010512573	113.5739638	2.059085938	31.80994797	31.69535637	31.23398972	0.174284831	0.189151853
94	138	Female	14/12/2015	14	14.59527969	0.337650879	9122.049806	3.960140046	24.29447365	24.25094986	27.99491501	14.35652447	14.83403492
95	138	Female	14/12/2015	11	96.46037674	13.29034579	60287.73546	4.780236175	21.88202667	21.58950615	23.06648827	87.06268311	105.8580704
96	138	Female	14/12/2015	9	0.893196732	0.177319167	558.2479575	2.747604407	31.39990044	30.96710777	26.49470329	0.767813146	1.018580317
97	138	Female	14/12/2015	11	8.489390373	0.437584091	5305.868983	3.724838366	27.66623878	27.76878357	29.31667328	8.798809052	8.179971695
98	138	Female	14/12/2015	18	2.718816996	0.642412043	1699.260623	3.230515497	29.10035896	29.57466698	28.43457127	3.173070908	2.264563084
99	138	Female	14/12/2015	19	0.066399985	0.090339545	41.49999063	1.628388834	32.68574905	38.78092575	31.13020802	0.13027969	0.002520281
231	138	Male	14/12/2015	17	0.268871374	0.078427351	168.0446088	2.228001325	30.96273422	31.56283188	31.26278305	0.324327886	0.213414863
232	138	Male	14/12/2015	11	0.227245316	0.016698097	142.0283225	2.155422045	29.74201202	29.88036728	29.81118965	0.239052653	0.215437979
233	138	Male	14/12/2015	29	15.32380962	0.549584115	9577.381013	3.981292109	24.39461136	24.31311607	24.35386372	14.93519497	15.71242428
234	138	Male	14/12/2015	12	0.523309253	0.52137486	327.0682831	2.515964246	32.42090988	29.71370697	31.06730843	0.154641554	0.891976953
235	138	Male	14/12/2015	23	0	0	0	0	Undetermined	Undetermined	Undetermined	0	0
236	138	Male	14/12/2015	12	1.927680075	0.488881779	1204.800047	3.081275296	28.82847404	28.26831627	28.54839516	1.581988454	2.273371696
237	138	Male	14/12/2015	24	0.230867174	0.202264586	144.2919838	2.162241653	33.71274567	33.76263428	33.73768997	0.087844513	0.373889834
238	138	Male	14/12/2015	11	1.984696031	0.003686501	1240.435019	3.093923992	27.53854179	27.54247284	27.54050732	1.98730278	1.982089281
239	138	Male	14/12/2015	21	0.09161403	0.11520743	57.25876875	1.765361302	38.02468872	33.68133545	35.85301208	0.010150075	0.173077986
240	138	Male	14/12/2015	8	21491935	3968615.596	13432459375	10.12815554	6.811728477	7.181034088	6.996381283	24298170	18685700
358	138	Female	15/12/2015	17	0.037828695	0.000879752	23.64293438	1.39169242	32.92243195	32.96622086	29.42356586	0.038450774	0.037206616
359	138	Female	15/12/2015	14	0.002110808	1.98E-05	1.319255	0.365348502	38.2387619	38.2586937	35.60249138	0.002124828	0.002096788
360	138	Female	15/12/2015	10	0	0	0	0	Undetermined	Undetermined	38.2586937	0	0
418	138	Virgin Female	15/12/2015	14	0.538373381	0.314167961	336.4833631	2.528252368	30.73262215	29.4159317	32.23242092	0.316223085	0.760523677
419	138	Virgin Female	15/12/2015	7	756438.9688	116336.7874	472774355.5	8.674653912	7.188281536	7.63988018	18.30210662	838701.5	674176.4375
420	138	Virgin Female	15/12/2015	13	0.008280721	0.006895714	5.175450625	0.790668654	37.10402679	39.20584488	22.37195349	0.013156727	0.003404714
421	138	Virgin Female	15/12/2015	10	0	0	0	0	Undetermined	Undetermined	39.20584488	0	0
422	138	Virgin Female	15/12/2015	14	0.306294084	0.433165247	191.4338025	2.284281362	Undetermined	29.74048996	Undetermined	0	0.612588167
423	138	Virgin Female	15/12/2015	25	0.002501455	0.003537591	1.563409375	0.408817968	Undetermined	37.24824524	29.74048996	0	0.00500291
424	138	Virgin Female	15/12/2015	28	21572270	1352723.557	13482668750	10.12977586	4.706505775	4.572957516	20.97737551	20615750	22528790
547	138	Male	15/12/2015	17	0.457865916	0.342049461	286.1661975	2.458133318	30.85963631	29.10063553	29.98013592	0.216000423	0.69973141
548	138	Male	15/12/2015	14	0.344925895	0.287307037	215.5786844	2.335615711	31.30518341	33.40770721	32.35644531	0.54808265	0.141769141
549	138	Male	15/12/2015	18	0.030415133	0.036157139	19.00945813	1.301235328	31.67300034	34.92724228	33.30012131	0.055982091	0.004848175
550	138	Male	15/12/2015	14	0.286155954	0.040736425	178.8474713	2.254904336	31.04171562	30.73862267	30.89016914	0.257350951	0.314960957
551	138	Male	15/12/2015	11	2.195225313	2.79846297	1372.015821	3.137675541	28.71482468	32.87615204	30.79548836	4.174037457	0.21641317
552	138	Male	15/12/2015	7	217.6784897	7.748082418	136049.0561	5.133698725	21.38516808	21.45219612	21.4186821	223.1572113	212.1997681
553	138	Male	15/12/2015	28	0	0	0	0	Undetermined	Undetermined	Undetermined	0	0
554	138	Male	15/12/2015	6	1995450.563	1303801.932	1247156602	9.09592099	9.925185204	8.525689125	9.225437164	1073523.375	2917377.75
62	373	Virgin Female	14/12/2015	11	13.26661348	2.224617886	8291.633425	3.918692468	25.48062706	25.82226563	27.24215317	14.83965588	11.69357109
63	373	Virgin Female	14/12/2015	12	147.8421402	11.86560698	92401.33763	4.965682958	21.73319817	21.90873909	23.7777319	156.2323914	139.451889
64	373	Virgin Female	14/12/2015	11	2.961979926	1.761506207	1851.237454	3.267696662	27.47156906	26.1671257	24.69015408	1.716406941	4.20755291
65	373	Virgin Female	14/12/2015	11	0.151039898	0.213602673	94.39993625	1.979548084	31.0400238	Undetermined	28.60357475	0.302079797	0
66	373	Virgin Female	14/12/2015	10	656.9710693	19.55100186	410606.9183	5.61342732	18.2826252	18.35024261	18.2826252	670.7957153	643.1464233
67	373	Virgin Female	14/12/2015	11	0.031107077	0.043992051	19.44192313	1.310521751	33.25195694	Undetermined	25.80109978	0.062214155	0
68	373	Virgin Female	14/12/2015	11	2387.911865	285.0731372	1492444.916	6.173898602	19.14277458	19.49276924	19.14277458	2589.489014	2186.334717
69	373	Virgin Female	14/12/2015	12	42.3624382	9.000473661	26476.52388	4.422877368	23.77586746	24.20998573	21.63431835	48.72673416	35.99814224
70	373	Virgin Female	14/12/2015	13	0.187452875	0.038051028	117.1580469	2.072463304	31.30363846	30.87105179	27.7568121	0.160546735	0.214359015
71	373	Virgin Female	14/12/2015	11	2.388608575	0.389039857	1492.880359	3.174315817	26.83220863	27.16879654	28.85163021	2.663701296	2.113515854
173	373	Male	14/12/2015	12	0.167036936	0.075647081	104.398085	2.02283272	31.51582336	32.46763992	31.99173164	0.2205275	0.113546371
174	373	Male	14/12/2015	14	0.038783483	0.054848128	24.23967688	1.402083791	32.84114456	Undetermined	32.84114456	0.077566966	0
175	373	Male	14/12/2015	14	0.187045805	0.002770913	116.9036281	2.071527169	31.53627396	31.50483894	31.52055645	0.185086474	0.189005136
176	373	Male	14/12/2015	13	2.406841191	3.392005465	1504.275744	3.177616064	23.68691826	32.18506622	27.93599224	4.805351257	0.008331125
177	373	Male	14/12/2015	16	3.310790062	0.245141581	2069.243789	3.31602149	29.11623383	28.96886063	29.04254723	3.137448788	3.484131336
179	373	Male	14/12/2015	16	0.484292373	0.082188567	302.6827331	2.482420099	31.5841713	31.92327881	31.75372505	0.542408466	0.42617628
180	373	Male	14/12/2015	12	0.217249401	0.09522287	135.7808756	2.13602538	32.46884918	31.47864723	31.97374821	0.149916664	0.284582138
181	373	Male	14/12/2015	8	11900886.5	1924471.008	7438054063	9.871459331	7.663161278	7.986138344	7.824649811	13261693	10540080
182	373	Male	14/12/2015	17	0.187169198	0.092554601	116.9807488	2.071811148	30.62530518	31.7179203	31.17161274	0.252615184	0.121723212
221	373	Female	14/12/2015	12	1319.207703	276.5639461	824504.8144	5.916193723	18.46588326	18.01774025	18.46588326	1123.647461	1514.767944
222	373	Female	14/12/2015	8	13625563.5	552641.4262	8515977188	9.930234489	5.287167072	5.373514175	11.65245366	14016340	13234787
223	373	Female	14/12/2015	13	400.3037415	58.15987802	250189.8384	5.398271403	19.69772148	19.39774513	19.54773331	359.1784973	441.4289856
224	373	Female	14/12/2015	11	0.159876332	0.031113541	99.9227075	2.003988893	31.22241402	30.85367775	31.03804588	0.137875736	0.181876928
225	373	Female	14/12/2015	9	0.3531252	0.082047418	220.70325	2.34577206	31.09810638	30.62264633	30.86037636	0.295108914	0.411141485
226	373	Female	14/12/2015	11	0.014925616	0.00198282	9.32851	1.014037674	35.12458038	35.38835526	35.25646782	0.016327681	0.013523551
227	373	Female	14/12/2015	11	3.435753345	0.819420377	2147.345841	3.332104195	27.8950901	27.41838074	27.65673542	2.85633564	4.015171051
228	373	Female	14/12/2015	10	0.20463929	0.256914666	127.8995563	2.110251422	33.60811234	29.85082245	31.72946739	0.022973187	0.386305392
229	373	Female	14/12/2015	11	0.210299119	0.037198998	131.4369494	2.122009168	30.35440826	30.72024918	30.53732872	0.236602783	0.183995456
230	373	Female	14/12/2015	12	0.113903735	0.043775081	71.18983438	1.858476045	31.89885902	31.15665245	31.52775574	0.082950078	0.144857392
318	373	Female	15/12/2015	28	0.042525247	0.027867043	26.57827938	1.440567167	31.53225327	32.86669922	32.37674713	0.062230222	0.022820272
319	373	Female	15/12/2015	9	0	0	0	0	Undetermined	Undetermined	32.86669922	0	0
320	373	Female	15/12/2015	12	0.202519529	0.003868628	126.5747056	2.105764575	31.6574688	31.61873055	31.6574688	0.199783996	0.205255061
321	373	Female	15/12/2015	10	17.19659233	0.165825258	10747.87021	4.031362819	25.27907372	25.25951958	28.44890213	17.07933617	17.3138485
323	373	Female	15/12/2015	10	0.819454908	0.065010587	512.1593175	2.710252219	29.72385216	29.56662941	27.49168587	0.773485482	0.865424335
324	373	Female	15/12/2015	12	0.206721082	0.292347758	129.2006763	2.11461324	Undetermined	30.614645	29.56662941	0	0.413442165
325	373	Female	15/12/2015	12	0	0	0	0	Undetermined	Undetermined	30.614645	0	0
326	373	Female	15/12/2015	18	0.833515167	0.616596761	520.9469794	2.717626389	29.81274033	28.26690865	29.81274033	0.397515416	1.269514918
327	373	Female	15/12/2015	10	3.160186648	0.974514205	1975.116655	3.295812578	28.27442741	28.96357346	28.27066803	3.849272251	2.471101046
401	373	Virgin Female	15/12/2015	12	0.039385307	0.038198211	24.61581688	1.40850821	35.5125885	33.16090012	33.80032158	0.012375093	0.066395521
402	373	Virgin Female	15/12/2015	12	0.024574095	0.032508162	15.35880938	1.213751692	31.88985252	36.41245651	32.52537632	0.047560837	0.001587354
403	373	Virgin Female	15/12/2015	10	1.709860086	0.290961949	1068.662554	3.029246792	28.90645409	28.53285599	32.6594553	1.504118919	1.915601254
404	373	Virgin Female	15/12/2015	13	0.355916157	0.122631208	222.4475981	2.349175691	30.22805977	30.97416115	29.38045788	0.442629516	0.269202799
405	373	Virgin Female	15/12/2015	11	0.202140063	0.285869219	126.3375394	2.104956453	30.93624878	Undetermined	30.95520496	0.404280126	0
406	373	Virgin Female	15/12/2015	11	0.282584131	0.023905397	176.6150819	2.24947984	31.58482552	31.39977646	31.58482552	0.265680462	0.299487799
407	373	Virgin Female	15/12/2015	10	0.294986725	0.062285456	184.3667031	2.268031726	30.63523674	30.185009	31.0175066	0.250944257	0.339029193
408	373	Virgin Female	15/12/2015	13	33.46485901	1.57620312	20915.53688	4.320489781	24.96453285	24.86092567	27.57477093	32.35031509	34.57940292
517	373	Male	15/12/2015	22	0.001517716	0.002146374	0.9485725	0.289716569	Undetermined	38.05091476	38.05091476	0	0.003035432
518	373	Male	15/12/2015	3	8.100579262	2.740591744	5062.862039	3.704481865	22.70216751	23.3543663	23.02826691	10.03847027	6.162688255
519	373	Male	15/12/2015	13	0.268321164	0.228655831	167.7007275	2.227116955	32.36358261	30.27147484	31.31752872	0.106637076	0.430005252
520	373	Male	15/12/2015	14	0.385829628	0.039305856	241.1435175	2.384072847	30.54629326	30.32975388	30.43802357	0.35803619	0.413623065
521	373	Male	15/12/2015	16	201.7366409	14.12984628	126085.4006	5.100668247	21.66941071	21.81155586	21.74048328	211.727951	191.7453308
522	373	Male	15/12/2015	16	0.166845009	0.008675212	104.2781306	2.022338165	31.86403847	31.96952248	31.91678047	0.17297931	0.160710707
523	373	Male	15/12/2015	13	0.520170018	0.328942181	325.1062613	2.513359137	29.43131256	30.87511826	30.15321541	0.752767265	0.287572771
524	373	Male	15/12/2015	13	0.302492958	0.356195266	189.0580988	2.27888638	30.94023514	34.54216766	32.7412014	0.554361045	0.05062487
525	373	Male	15/12/2015	7	0	0	0	0	Undetermined	Undetermined	35.94555664	0	0
526	373	Male	15/12/2015	12	57854.11328	1390.127738	36158820.8	7.558214271	15.3290863	15.28130054	15.3290863	56871.14453	58837.08203
80	379	Female	14/12/2015	12	0.400100723	0.136108843	250.0629519	2.399782631	31.37739944	30.61929131	34.07136154	0.303857237	0.496344209
81	379	Female	14/12/2015	13	0.017804646	0.005524974	11.12790375	1.083785742	34.7256546	35.35013199	32.67247295	0.021711392	0.0138979
82	379	Female	14/12/2015	11	1.116085261	0.403415346	697.5532881	2.844199541	27.76660538	28.5271225	31.55836868	1.401342988	0.830827534
83	379	Female	14/12/2015	16	0.035969313	0.04451163	22.48082063	1.370713271	37.09799957	33.21456528	32.81256104	0.004494837	0.067443788
84	379	Female	14/12/2015	14	0.198893618	0.279700379	124.3085113	2.09798057	39.20549011	30.39253998	36.21002769	0.001115583	0.396671653
85	379	Female	14/12/2015	18	297.919281	0.076778745	186199.5506	5.269980961	21.17997742	21.1794548	25.7862587	297.8649902	297.9735718
87	379	Female	14/12/2015	12	9692095.5	323782.0738	6057559688	9.782297702	8.13768959	8.071246147	14.6585722	9463147	9921044
88	379	Female	14/12/2015	14	0.256221745	0.201990789	160.1385906	2.207199561	32.27141953	30.38356781	20.17133284	0.113392688	0.399050802
89	379	Female	14/12/2015	14	0.664088309	0.320086938	415.0551931	2.619150947	30.55065346	31.65467262	30.46711063	0.890423954	0.437752664
137	379	Virgin Female	14/12/2015	17	0.285536715	0.401774936	178.4604469	2.253968745	29.40846634	38.35912323	29.97505856	0.569634497	0.001438934
138	379	Virgin Female	14/12/2015	13	0.146331817	0.027924394	91.45738563	1.965941609	31.65929604	31.25295448	35.00920963	0.126586288	0.166077346
139	379	Virgin Female	14/12/2015	22	2.15E-05	3.04E-05	0.0134375	0.00579697	Undetermined	39.22641373	31.25295448	0	4.30E-05
140	379	Virgin Female	14/12/2015	12	0.698187619	0.199907855	436.3672619	2.640846272	29.80730057	30.44163704	34.51685715	0.839543819	0.556831419
141	379	Virgin Female	14/12/2015	13	0.106968895	0.086974932	66.85555938	1.831585435	31.8574543	33.69090652	31.14954567	0.168469459	0.04546833
142	379	Virgin Female	14/12/2015	13	0.763290554	0.41536305	477.0565963	2.679479315	29.26871872	30.43206978	31.47981262	1.056996584	0.469584525
143	379	Virgin Female	14/12/2015	11	58.31922913	6.200984225	36449.51821	4.561703707	22.59863472	22.37318039	26.51535225	53.93447113	62.70398712
144	379	Virgin Female	14/12/2015	11	47.6119976	0.299780755	29757.4985	4.473611015	22.69381332	22.70565796	22.53349686	47.82397461	47.4000206
145	379	Virgin Female	14/12/2015	12	0.079031143	0.034303631	49.39446438	1.702382834	33.51290131	32.60342026	28.10927963	0.054774813	0.103287473
146	379	Virgin Female	14/12/2015	14	0.137554619	0.063394144	85.97163688	1.939377644	33.63132095	32.61332703	33.11737061	0.09272819	0.182381049
261	379	Male	14/12/2015	13	0.062909192	0.088235914	39.318245	1.60550162	39.26670837	31.27916718	35.97266579	0.000516979	0.125301406
262	379	Male	14/12/2015	7	870011.0313	3373.120317	543756894.6	8.735404777	7.118160725	7.10682106	19.19866395	867625.875	872396.1875
263	379	Male	14/12/2015	16	4.719838142	0.491664904	2949.898839	3.469954321	27.83218956	27.61007881	29.20086193	4.372178555	5.06749773
264	379	Male	14/12/2015	15	0.319520731	0.307702735	199.7004569	2.302548361	32.4311409	29.93780708	30.31264877	0.10194204	0.537099421
265	379	Male	14/12/2015	15	0.029614998	0.041881932	18.50937375	1.290243329	Undetermined	33.24582291	29.93780708	0	0.059229996
266	379	Male	14/12/2015	20	0.301340453	0.112453914	188.3377831	2.277237288	31.50518417	32.31867981	31.91193199	0.380857378	0.221823528
267	379	Male	14/12/2015	15	2.283869743	0.295934603	1427.418589	3.154855493	29.23550224	28.9497757	31.12353611	2.074612379	2.493127108
268	379	Male	14/12/2015	18	0.093088879	0.119592105	58.18054938	1.772178992	34.92792892	30.88495827	31.93885231	0.008524491	0.177653268
269	379	Male	14/12/2015	23	0.002228166	0.003151102	1.39260375	0.378870779	37.43409729	Undetermined	34.15952778	0.004456331	0
338	379	Female	15/12/2015	16	2.882543087	0.188893071	1801.589429	3.25589682	27.76525688	27.89823341	30.29432583	3.016110659	2.748975515
339	379	Female	15/12/2015	13	0.007971676	0.004490364	4.9822975	0.776868007	35.75189972	37.01713943	31.82506657	0.011146843	0.004796509
340	379	Female	15/12/2015	13	0.594456717	0.192316849	371.5354481	2.571167604	31.58278084	30.85858345	34.29996014	0.458468169	0.730445266
341	379	Female	15/12/2015	11	0.14542872	0.195801104	90.89295	1.963282194	37.20794296	31.48245811	34.03326321	0.006976432	0.283881009
342	379	Female	15/12/2015	15	169.4312134	1.080383548	105894.5084	5.02487754	20.50033569	20.48584938	25.9913969	168.6672668	170.1951599
343	379	Female	15/12/2015	18	0	0	0	0	Undetermined	Undetermined	20.48584938	0	0
344	379	Female	15/12/2015	10	1.165184259	0.539248528	728.2401619	2.862870579	30.74881172	29.69229889	30.74881172	0.783877969	1.54649055
345	379	Female	15/12/2015	12	3.94922173	0.361981917	2468.263581	3.392567451	26.41686249	26.61111832	28.05458069	4.205181599	3.693261862
346	379	Female	15/12/2015	2	0.078223214	0.049113406	48.88950875	1.698009228	28.70030212	29.97595406	27.65571022	0.112951636	0.043494791
347	379	Female	15/12/2015	14	0.188136086	0.264483803	117.5850538	2.074029955	30.47621918	39.20251846	30.22608662	0.375154376	0.001117795
425	379	Male	15/12/2015	22	0.002115065	0.002991154	1.321915625	0.365846434	37.5177803	Undetermined	21.04536891	0.00423013	0
426	379	Male	15/12/2015	15	0.087281987	0.031857696	54.55124188	1.744693772	32.51563263	33.27289581	32.51563263	0.10980878	0.064755194
427	379	Male	15/12/2015	16	0.428658962	0.053830714	267.9118513	2.429609942	30.44083405	30.69615555	31.85686493	0.466723025	0.3905949
428	379	Male	15/12/2015	12	0.610432446	0.108042013	381.5202788	2.582654464	29.8901844	30.24242401	30.29316998	0.686829686	0.534035206
429	379	Male	15/12/2015	11	99197700	3563540.991	61998562500	10.79238162	4.106378078	4.038729191	17.17440104	96677896	101717504
431	379	Male	15/12/2015	19	0.177019022	0.025631722	110.6368888	2.047807724	31.36281013	31.69291687	17.70076966	0.195143387	0.158894658
433	379	Male	15/12/2015	16	0.088783235	0.120628325	55.48952188	1.751967899	36.49015808	30.80083656	34.09153748	0.003486129	0.174080342
434	379	Male	15/12/2015	17	0.34512271	0.08637004	215.7016938	2.335862306	29.78398323	30.26016426	30.2924099	0.406195551	0.284049869
507	379	Virgin Female	15/12/2015	14	0.050425042	0.061298782	31.51565125	1.512092457	30.9868679	34.4234848	32.70517635	0.093769826	0.007080257
508	379	Virgin Female	15/12/2015	10	105.2269363	39.70629647	65766.83519	4.818013547	22.48482513	21.6642971	22.07456112	77.15034485	133.3035278
509	379	Virgin Female	15/12/2015	10	260.8192139	0.490581224	163012.0087	5.212222263	22.90248871	22.8987484	22.90061855	260.4723206	261.1661072
510	379	Virgin Female	15/12/2015	17	0.237333462	0.000711439	148.3334138	2.174156993	27.70495224	27.71061897	27.70778561	0.237836525	0.236830398
511	379	Virgin Female	15/12/2015	28	1.408098459	0.101195258	880.0615369	2.945006242	34.5861969	34.79656982	34.69138336	1.479654312	1.336542606
512	379	Virgin Female	15/12/2015	14	0.672046423	0.236427551	420.0290144	2.624312025	31.43288612	30.64272881	31.03780746	0.504866898	0.839225948
513	379	Virgin Female	15/12/2015	9	5341041.75	24906.0686	3338151094	9.52350599	5.082654953	5.073839664	5.078247309	5323430.5	5358653
514	379	Virgin Female	15/12/2015	8	19249518	27222929.42	12030948750	10.08029988	Undetermined	4.248245239	4.248245239	0	38499036
515	379	Virgin Female	15/12/2015	15	767.9156103	1053.384071	479947.2564	5.681194418	24.84854698	18.84986115	21.84920406	23.06059074	1512.77063
516	379	Virgin Female	15/12/2015	10	9.57109499	0.317817584	5981.934369	3.776914239	22.79765892	22.73487473	22.76626682	9.346364021	9.795825958
22	380	Male	14/12/2015	13	0.075554367	0.013954848	47.22147938	1.68324053	32.21871185	31.83652878	32.02762032	0.0656868	0.085421935
23	380	Male	14/12/2015	14	1.404852986	0.037681643	878.0331163	2.944005237	28.52389526	28.46697426	28.49543476	1.378208041	1.431497931
24	380	Male	14/12/2015	17	1.326032519	0.007338778	828.7703244	2.918957899	30.3217144	30.3327198	30.3272171	1.331221819	1.32084322
25	380	Male	14/12/2015	12	9.56786871	2.053385693	5979.917944	3.776767844	24.76642227	25.21140289	24.98891258	11.01983166	8.115905762
26	380	Male	14/12/2015	12	0.094411143	0.130605802	59.00696438	1.778201657	38.28605652	31.52274132	34.90439892	0.002058895	0.186763391
27	380	Male	14/12/2015	14	0.484969817	0.479061953	303.1061356	2.483025183	33.35962296	30.67173004	32.0156765	0.146221861	0.823717773
28	380	Male	14/12/2015	13	0.211908281	0.019590635	132.4426756	2.125294741	31.6699276	31.48219299	31.5760603	0.19805561	0.225760952
29	380	Male	14/12/2015	13	0.613265961	0.524278346	383.2912256	2.584660468	30.39529991	32.57276535	31.48403263	0.983986735	0.242545187
30	380	Male	14/12/2015	17	4.746490479	0.101144344	2966.556549	3.472399004	26.64602852	26.69124794	26.66863823	4.81801033	4.674970627
31	380	Male	14/12/2015	12	0.28949172	0.188090205	180.932325	2.25990987	30.86817741	32.40253448	31.63535595	0.42249158	0.156491861
129	380	Male	14/12/2015	10	0.258042179	0.15275865	161.2763619	2.210255263	31.78518295	30.35228157	31.31929874	0.150025502	0.366058856
130	380	Male	14/12/2015	11	3.258982182	0.058619186	2036.863864	3.309175168	26.52039146	26.55739975	28.43633652	3.300432205	3.217532158
131	380	Male	14/12/2015	10	0.741351783	0.260473003	463.3448644	2.666840647	29.67746735	28.86221123	28.11743355	0.557169557	0.92553401
132	380	Male	14/12/2015	11	0.915031105	0.130854796	571.8944406	2.758074608	28.24654388	28.54177284	28.55437756	1.007559419	0.822502792
133	380	Male	14/12/2015	11	141.9706345	3.292066735	88731.64656	4.948083435	22.00926018	21.96559906	25.27551651	139.6427917	144.2984772
134	380	Male	14/12/2015	11	1.538427472	0.962159446	961.51717	2.983408485	30.93922043	29.60338783	26.45240974	0.858078003	2.218776941
135	380	Male	14/12/2015	13	0.041414033	0.055100994	25.88377063	1.429490181	31.19188309	35.83417511	30.39763546	0.08037632	0.002451747
136	380	Male	14/12/2015	11	0.037051891	0.012112824	23.15743188	1.383050763	29.91227531	30.54165077	32.87322521	0.045616951	0.028486831
251	380	Virgin Female	14/12/2015	17	49.72649956	4.512496506	31079.06223	4.49248188	22.81944275	22.62712669	22.72328472	46.53568268	52.91731644
252	380	Virgin Female	14/12/2015	11	1.13801384	0.138199348	711.25865	2.852637732	28.20003319	27.94956779	28.07480049	1.040292144	1.235735536
253	380	Virgin Female	14/12/2015	12	0.001060282	0.001499466	0.66267625	0.220807693	Undetermined	39.04771423	39.04771423	0	0.002120564
254	380	Virgin Female	14/12/2015	17	15.68360901	1.592047638	9802.255631	3.991370328	24.34329605	24.55849838	24.45089722	16.80935669	14.55786133
255	380	Virgin Female	14/12/2015	11	1.19091177	0.833184527	744.3198563	2.872342692	29.91316605	31.43815804	30.67566204	1.780062199	0.601761341
256	380	Virgin Female	14/12/2015	11	0.639062405	0.315867449	399.4140031	2.602509257	30.60680008	29.56044006	30.08362007	0.41571039	0.86241442
257	380	Virgin Female	14/12/2015	29	1.189700127	0.01860463	743.5625794	2.871901205	28.44119835	28.47672653	28.45896244	1.202855587	1.176544666
258	380	Virgin Female	14/12/2015	10	410.046814	153.0067035	256279.2588	5.408715154	21.45915604	23.94706535	21.15038967	301.8547363	518.2388916
259	380	Virgin Female	14/12/2015	11	0.649760395	0.4662214	406.1002469	2.609701366	30.75322723	32.32577133	27.35014629	0.979428709	0.320092082
260	380	Virgin Female	14/12/2015	13	0.04900495	0.069303464	30.62809375	1.500073017	Undetermined	32.6786232	32.32577133	0	0.098009899
361	380	Virgin Female	15/12/2015	23	0	0	0	0	Undetermined	Undetermined	Undetermined	0	0
362	380	Virgin Female	15/12/2015	6	75751874	31004106.57	47344921250	10.6752734	4.092716694	4.885951042	4.092716694	97675088	53828660
363	380	Virgin Female	15/12/2015	10	528.0202942	25.33513015	330012.6839	5.518531948	20.6762352	20.57068825	12.78109312	510.1056519	545.9349365
364	380	Virgin Female	15/12/2015	10	0.053071056	0.04142748	33.16941	1.53363748	31.90828705	33.56230545	26.23948765	0.082364708	0.023777405
365	380	Virgin Female	15/12/2015	10	119.9387779	33.04656572	74961.73619	4.87484543	24.29765701	23.74266052	28.92998123	96.57132721	143.3062286
367	380	Virgin Female	15/12/2015	12	0.051730824	0.052457362	32.331765	1.522858311	35.27751541	32.75350571	29.51008797	0.014637867	0.08882378
368	380	Virgin Female	15/12/2015	12	0.197923869	0.046822915	123.7024181	2.095874875	32.64837646	33.17350769	32.70094109	0.23103267	0.164815068
369	380	Virgin Female	15/12/2015	11	0.053947344	0.076293066	33.71709	1.540543315	32.97700882	Undetermined	33.07525826	0.107894689	0
370	380	Virgin Female	15/12/2015	11	0.114113104	0.017395801	71.32069	1.859262561	30.58951378	30.87740707	30.58951378	0.126413792	0.101812415
444	380	Female	15/12/2015	26	0.706002623	0.502198034	441.2516394	2.645669451	28.64261436	30.42024422	25.4408617	1.061110258	0.350894988
445	380	Female	15/12/2015	12	339718.9375	9387.151879	212324335.9	8.326999777	11.56346416	11.50875378	20.99185419	333081.2188	346356.6563
446	380	Female	15/12/2015	10	4.089830041	1.285340469	2556.143776	3.407755147	25.91646767	26.57403183	18.71261072	4.998703003	3.180957079
447	380	Female	15/12/2015	10	0.812856972	0.324081195	508.0356075	2.706748163	28.55454445	27.78365135	27.56428814	0.583696961	1.042016983
448	380	Female	15/12/2015	9	987626.1563	142761.8097	617266347.7	8.790472601	7.073237896	6.648982525	17.42844462	886678.3125	1088574
449	380	Female	15/12/2015	10	1840.376099	549.6072047	1150235.062	6.060786979	18.57233238	19.17257881	12.61065745	2229.00708	1451.745117
450	380	Female	15/12/2015	10	0.226434559	0.319647305	141.5215994	2.153880687	29.41123962	39.60477066	24.29190922	0.452459335	0.000409782
451	380	Female	15/12/2015	15	765.5505371	8.42917549	478469.0857	5.679854791	18.58548164	18.60813522	29.09512615	771.5108643	759.59021
452	380	Female	15/12/2015	12	0.120207427	0.096758841	75.12964188	1.881553787	33.59328461	31.73987198	26.10070992	0.051788595	0.18862626
453	380	Female	15/12/2015	10	4054108.5	383879.7862	2533817813	9.403775385	9.238488197	9.427063942	20.48918009	4325552.5	3782664.5
537	380	Female	15/12/2015	18	0.237872295	0.329368697	148.6701844	2.175135294	37.73077774	30.70101357	37.73077774	0.004973455	0.470771134
538	380	Female	15/12/2015	10	5.643493652	0.513737715	3527.183533	3.547551169	26.19775581	26.36938095	28.44938469	6.006761074	5.280226231
539	380	Female	15/12/2015	9	1.993110776	0.121320715	1245.694235	3.095759951	27.70063782	27.5622673	27.03500938	1.907324076	2.078897476
540	380	Female	15/12/2015	28	0.051306281	0.004409946	32.06642563	1.519387252	31.71053314	31.87242699	29.63640022	0.054424584	0.048187979
541	380	Female	15/12/2015	9	2.831559062	1.03205342	1769.724414	3.248150975	33.86033249	32.76972198	32.86637974	2.10178709	3.561331034
542	380	Female	15/12/2015	10	0.077318882	0.104225188	48.32430125	1.693060942	37.43914795	31.84149933	35.10443497	0.003620544	0.151017219
543	380	Female	15/12/2015	8	141.7854385	8.871904868	88615.89906	4.947516549	20.8519268	20.70968056	26.34671307	135.5120544	148.0588226
544	380	Female	15/12/2015	10	8845.475098	645.7673395	5528421.936	6.74260126	16.41931152	16.55688286	18.56449604	9302.101563	8388.848633
545	380	Female	15/12/2015	23	0.706617922	0.235488309	441.6362013	2.64604693	36.6704483	35.67707443	26.61366558	0.540102541	0.873133302
546	380	Female	15/12/2015	28	114.0066566	0.241422543	71254.16038	4.852816322	22.92226791	22.92677498	29.29967117	114.1773682	113.8359451
11	502	Virgin Female	14/12/2015	4	22.3293438	1.14406103	13955.83988	4.144787096	25.32458115	25.43367577	25.37912846	23.13831711	21.52037048
12	502	Virgin Female	14/12/2015	29	0.010167844	0.008327098	6.3549025	0.86657692	35.20436478	37.18819427	36.19627953	0.016055992	0.004279697
13	502	Virgin Female	14/12/2015	10	64.25920868	90.87624442	40162.00543	4.603826204	20.93704796	Undetermined	20.93704796	128.5184174	0
14	502	Virgin Female	14/12/2015	13	0.087657615	0.087096885	54.78600938	1.746525295	30.3686676	32.68955994	31.52911377	0.149244413	0.026070816
15	502	Virgin Female	14/12/2015	11	0.355403185	0.008304699	222.1269906	2.348552108	32.15558624	32.20205688	32.17882156	0.361275494	0.349530876
16	502	Virgin Female	14/12/2015	14	0.190702941	0.11452197	119.1893381	2.079865944	32.32077026	30.96040535	31.64058781	0.10972368	0.271682203
17	502	Virgin Female	14/12/2015	8	3.822383523	0.125581256	2388.989702	3.37839603	28.87162781	28.80628395	28.83895588	3.733584166	3.91118288
18	502	Virgin Female	14/12/2015	4	19.54813194	27.64523331	12217.58246	4.087020824	Undetermined	24.23237038	24.23237038	0	39.09626389
19	502	Virgin Female	14/12/2015	14	0.562557861	0.271403809	351.5986631	2.547280661	30.80826759	31.91341019	31.36083889	0.754469335	0.370646387
20	502	Virgin Female	14/12/2015	19	0.216632231	0.268056929	135.3951444	2.13479891	30.35700989	34.41967773	32.38834381	0.406177104	0.027087359
21	502	Virgin Female	14/12/2015	17	809.1010742	28.24965823	505688.1714	5.703883654	18.96473122	18.89903641	18.93188381	789.1255493	829.0765991
100	502	Male	14/12/2015	11	0.308748186	0.03952013	192.9676163	2.287729229	29.28643417	29.52788925	34.03367996	0.336693138	0.280803233
101	502	Male	14/12/2015	9	63.54637146	3.568442165	39716.48216	4.598981709	24.57779121	24.69946861	27.05284023	66.06964111	61.02310181
102	502	Male	14/12/2015	13	0	0	0	0	Undetermined	Undetermined	24.69946861	0	0
103	502	Male	14/12/2015	18	0.266452193	0.096908417	166.5326206	2.224099382	32.26185989	33.00170135	32.26185989	0.334976792	0.197927594
104	502	Male	14/12/2015	18	0.642949864	0.261924309	401.843665	2.605136538	29.73573494	28.84846497	31.36871815	0.45774141	0.828158319
105	502	Male	14/12/2015	20	0.106734953	0.12130941	66.70934563	1.830648617	36.91451645	33.51836014	32.88149071	0.020956246	0.19251366
107	502	Male	14/12/2015	15	0.344832748	0.487667149	215.5204675	2.335498956	29.56267166	Undetermined	31.5405159	0.689665496	0
108	502	Male	14/12/2015	19	0.07254535	0.027936048	45.34084375	1.665963937	31.00789642	31.75105667	31.00789642	0.092299119	0.052791581
241	502	Female	14/12/2015	7	33089551	1899307.199	20680969375	10.31557089	8.880800247	8.991000175	8.935900211	34432564	31746538
242	502	Female	14/12/2015	11	1622.208862	17.29114314	1013880.539	6.005987215	17.99617577	18.01622772	18.00620174	1634.435547	1609.982178
243	502	Female	14/12/2015	13	0.342743285	0.153279437	214.2145531	2.332871636	30.73756599	29.75751305	30.24753952	0.234358355	0.451128215
244	502	Female	14/12/2015	18	0.16948054	0.071548184	105.9253375	2.02908063	31.4196682	30.59989738	31.00978279	0.118888333	0.220072746
245	502	Female	14/12/2015	14	0	0	0	0	Undetermined	Undetermined	Undetermined	0	0
246	502	Female	14/12/2015	12	1.756291211	0.687065365	1097.682007	3.040872012	28.28970146	29.16727638	28.72848892	2.242119789	1.270462632
247	502	Female	14/12/2015	9	2.655842423	0.410298053	1659.901514	3.220343881	33.1620369	33.61568832	33.38886261	2.945966959	2.365717888
248	502	Female	14/12/2015	14	0.100247805	0.138447881	62.65487813	1.803831691	31.43398094	38.08739853	34.76068974	0.198145241	0.00235037
249	502	Female	14/12/2015	10	1.940817833	0.752253811	1213.011146	3.084222674	28.1872139	27.28357124	27.73539257	1.408894062	2.472741604
250	502	Female	14/12/2015	12	21.95102912	30.1796436	13719.3932	4.137366558	25.42582703	31.41719818	28.4215126	43.29125977	0.610798478
348	502	Male	15/12/2015	15	77.00780106	10.2846996	48129.87566	4.682423763	22.99022484	23.26185417	31.09637165	84.28018188	69.73542023
349	502	Male	15/12/2015	18	0.065965312	0.086345277	41.22832	1.625603804	32.72488785	37.7506218	27.99337101	0.127020642	0.004909981
351	502	Male	15/12/2015	26	5.52288866	0.54688874	3451.805413	3.538172104	28.48951149	28.2747097	33.12006664	5.136179924	5.909597397
352	502	Male	15/12/2015	14	0.461953081	0.344942652	288.7206756	2.461979489	31.2904129	29.52783775	29.7825613	0.218041793	0.70586437
353	502	Male	15/12/2015	7	748.0777893	45.75853537	467548.6183	5.669827707	23.39156342	23.50900841	26.45970058	780.43396	715.7216187
354	502	Male	15/12/2015	10	15.20970631	0.936941301	9506.066444	3.978046529	25.38417435	25.50916862	24.44659138	15.87222385	14.54718876
355	502	Male	15/12/2015	15	241.8624115	39.75268093	151164.0072	5.179451269	21.32095909	21.65576172	23.41506386	269.9718018	213.7530212
356	502	Male	15/12/2015	9	3.608671427	2.302751737	2255.419642	3.353419872	24.87183762	23.57194519	23.26379967	1.980380058	5.236962795
357	502	Male	15/12/2015	10	15.42778158	2.853885844	9642.363487	3.984228537	26.33380508	25.92469978	24.95287514	13.40977955	17.44578362
435	502	Female	15/12/2015	25	0.047925814	0.06203325	29.95363375	1.49071164	32.57441711	37.5830574	31.41729069	0.091789946	0.004061683
436	502	Female	15/12/2015	11	0.227184951	0.06197614	141.9905944	2.155307471	31.78046417	31.22026253	34.68176079	0.183361202	0.2710087
437	502	Female	15/12/2015	11	238093.2972	336714.7691	148808310.8	8.17262719	39.78001785	11.06312084	35.50014019	0.000586971	476186.5938
438	502	Female	15/12/2015	9	2.82273829	0.20228852	1764.211431	3.246796731	24.46759415	24.33200455	17.76535749	2.679698706	2.965777874
439	502	Female	15/12/2015	11	0.036799754	0.010415093	22.99984625	1.38020846	35.11085129	35.68135071	29.72142792	0.044164337	0.029435171
440	502	Female	15/12/2015	10	0.260309484	0.256559884	162.6934275	2.214031242	31.87289238	34.29503632	33.77712154	0.441724718	0.07889425
441	502	Female	15/12/2015	28	0.28461498	0.402506365	177.8843625	2.252572378	31.24631882	Undetermined	32.77067757	0.56922996	0
442	502	Female	15/12/2015	12	0.201907776	0.196033812	126.19236	2.104461026	32.27276611	29.82470894	32.27276611	0.063290939	0.340524614
443	502	Female	15/12/2015	7	395.8544769	30.60781015	247409.0481	5.393417334	22.39301872	22.23910904	26.10886383	374.2114868	417.497467
499	502	Virgin Female	15/12/2015	4	2912.519409	689.9810209	1820324.631	6.260149084	18.45457268	17.98111534	18.21784401	2424.62915	3400.409668
500	502	Virgin Female	15/12/2015	13	0.197464585	0.071218417	123.4153656	2.09487402	29.69408035	30.38786888	30.04097462	0.247823611	0.14710556
501	502	Virgin Female	15/12/2015	10	5658.946533	190.0636046	3536841.583	6.548615731	17.23525047	17.301754	17.26850224	5793.341797	5524.55127
502	502	Virgin Female	15/12/2015	10	0.039827358	0.007204746	24.89209875	1.413167255	33.70783234	34.06793213	33.88788223	0.044921882	0.034732834
503	502	Virgin Female	15/12/2015	12	62.52485657	2.505548548	39078.03536	4.591943835	24.86963081	24.94933891	24.90948486	64.29654694	60.7531662
504	502	Virgin Female	15/12/2015	9	2473260.75	110250.6751	1545787969	9.189149923	7.85109663	7.94600296	9.823572397	2551219.75	2395301.75
505	502	Virgin Female	15/12/2015	10	138102.5713	162535.0662	86314107.06	7.936081787	12.35022545	9.154765129	10.75249529	23172.92383	253032.2188
506	502	Virgin Female	15/12/2015	7	901426.4375	70249.46772	563391523.4	8.750810309	11.52342415	11.36829662	11.44586039	851752.5625	951100.3125
1	738	Female	14/12/2015	11	0.342602804	0.148269684	214.1267525	2.332694421	32.7438736	31.85479927	32.29933643	0.237760305	0.447445303
2	738	Female	14/12/2015	11	1.985873626	2.808126608	1241.171016	3.094181392	23.94167137	36.99359131	30.46763134	3.971518993	0.00022826
3	738	Female	14/12/2015	13	16.64440775	2.474376739	10402.75484	4.01719011	26.17050552	25.8424015	26.00645351	14.89475918	18.39405632
4	738	Female	14/12/2015	26	0.264059834	0.058963494	165.0373963	2.220205914	32.80993271	33.29759979	33.05376625	0.30575332	0.222366348
5	738	Female	14/12/2015	10	90.85304642	5.033890111	56783.15401	4.75422716	21.55840111	21.43246269	21.4954319	87.29354858	94.41254425
6	738	Female	14/12/2015	12	1.113438427	0.123923957	695.8990169	2.843169852	29.25405693	29.49773026	29.37589359	1.201065898	1.025810957
7	738	Female	14/12/2015	13	0.069315647	0.067648804	43.32227938	1.646622087	31.37701988	33.84480286	32.61091137	0.117150575	0.021480719
8	738	Female	14/12/2015	13	0.024743252	0.007693118	15.4645325	1.216549404	34.26447678	34.89021683	34.5773468	0.030183109	0.019303396
9	738	Female	14/12/2015	14	0.099889562	0.141265173	62.43097625	1.802301396	Undetermined	31.42165947	31.42165947	0	0.199779123
109	738	Male	14/12/2015	14	0	0	0	0	Undetermined	Undetermined	31.75105667	0	0
110	738	Male	14/12/2015	8	1089.542358	0.177639863	680963.9738	5.833124774	20.93338203	20.9329052	20.93338203	1089.416748	1089.667969
111	738	Male	14/12/2015	18	0.847311616	0.360971236	529.56976	2.724742494	28.42019463	29.35066605	24.67654991	1.102556825	0.592066407
112	738	Male	14/12/2015	17	0.204743266	0.059614441	127.9645413	2.110470318	31.28471756	30.65956879	30.3176918	0.16258949	0.246897042
113	738	Male	14/12/2015	11	0.417103477	0.28002913	260.6896731	2.417786585	30.46626282	28.96445656	30.5629158	0.21909298	0.615113974
114	738	Male	14/12/2015	16	6.321926117	0.720414396	3951.203823	3.596839334	26.02650642	26.24151802	27.49548149	6.831336021	5.812516212
115	738	Male	14/12/2015	11	0	0	0	0	Undetermined	Undetermined	26.24151802	0	0
116	738	Male	14/12/2015	16	12.75460911	2.528194555	7971.630694	3.901601647	27.3565197	26.95974159	27.3565197	10.96690559	14.54231262
117	738	Male	14/12/2015	16	0.48660548	0.11513851	304.128425	2.484482667	26.99278641	26.5412426	26.976264	0.405190259	0.568020701
118	738	Male	14/12/2015	11	5555944.75	222181.7895	3472465469	9.540637936	8.847288132	8.926831245	17.69426537	5713051	5398838.5
211	738	Virgin Female	14/12/2015	9	3.557935596	0.361367922	2223.709748	3.347273358	26.81879616	26.58765793	26.70322704	3.302409887	3.813461304
212	738	Virgin Female	14/12/2015	13	0.057342772	0.080715424	35.8392325	1.566310574	38.77693939	30.72214699	34.74954319	0.000268348	0.114417195
213	738	Virgin Female	14/12/2015	14	0.226007327	0.12263812	141.2545794	2.153066256	30.74930954	31.96279526	31.3560524	0.312725574	0.139289081
214	738	Virgin Female	14/12/2015	14	0.023200009	0.03062273	14.50000563	1.190331856	36.44716644	31.96781158	34.20748901	0.001546469	0.044853549
215	738	Virgin Female	14/12/2015	29	0.082316311	0.110424573	51.44769438	1.719726401	33.21574402	38.86677933	36.04126167	0.160398275	0.004234347
216	738	Virgin Female	14/12/2015	20	0.518771425	0.378784665	324.2321406	2.512193458	32.13312912	32.75346375	32.44329643	0.25093022	0.78661263
217	738	Virgin Female	14/12/2015	11	276.6454926	35.01527266	172903.4329	5.237806128	20.98501205	21.22394943	21.10448074	301.4050293	251.8859558
218	738	Virgin Female	14/12/2015	26	0.625447601	0.283719561	390.9047506	2.593180528	35.79167175	32.30625916	34.04896545	0.826067626	0.424827576
219	738	Virgin Female	14/12/2015	2	183.3565292	0.448037858	114597.8308	5.059180187	24.6151123	24.62225914	30.78634262	183.6733398	183.0397186
220	738	Virgin Female	14/12/2015	13	0	0	0	0	Undetermined	Undetermined	24.62225914	0	0
309	738	Male	15/12/2015	16	0.427945375	0.125732057	267.4658594	2.428889065	30.29455185	30.89912605	30.59683895	0.516851366	0.339039385
310	738	Male	15/12/2015	17	0.037415132	0.052912987	23.3844575	1.387113098	Undetermined	34.36940002	34.36940002	0	0.074830264
311	738	Male	15/12/2015	15	0.678755015	0.22977092	424.2218844	2.628615608	29.59610558	30.29613113	29.94611835	0.841227591	0.516282439
312	738	Male	15/12/2015	14	0.590902671	0.271636207	369.3141694	2.56857033	29.69899559	30.66625023	30.18262291	0.782978475	0.398826867
313	738	Male	15/12/2015	11	0.233772151	0.067636093	146.1075944	2.167635094	32.1361084	31.49493217	31.81552029	0.185946211	0.281598091
314	738	Male	15/12/2015	15	0.001143401	0.001617013	0.714625625	0.23416931	Undetermined	33.9132309	33.9132309	0	0.002286801
315	738	Male	15/12/2015	10	0.843250394	0.031138007	527.0314963	2.722659828	29.76067352	29.84136963	29.80102158	0.86526829	0.821232498
316	738	Male	15/12/2015	28	232.3160706	7.289729708	145197.5441	5.161962262	24.17563438	24.08384514	24.12973976	227.1614532	237.4706879
317	738	Male	15/12/2015	23	0.001644681	2.50E-05	1.027925625	0.307052023	38.17531967	38.14310455	38.15921211	0.001626979	0.001662383
391	738	Female	15/12/2015	17	7.621317148	4.548781571	4763.323218	3.678001217	26.34744453	25.00010109	26.34744453	4.404842854	10.83779144
392	738	Female	15/12/2015	10	30.11299658	31.49190739	18820.62286	4.274657067	27.82760239	25.15782738	26.41385174	7.844855309	52.38113785
393	738	Female	15/12/2015	10	139.3551559	13.84666261	87096.97244	4.940008045	21.18109894	20.97633362	23.16946316	129.5640869	149.146225
394	738	Female	15/12/2015	1	256.2647018	12.32090624	160165.4386	5.204571519	23.85718346	23.99785614	22.41675854	264.9768982	247.5525055
395	738	Female	15/12/2015	10	271370.8438	383776.3277	169606777.4	8.229443205	10.87998581	Undetermined	17.43892097	542741.6875	0
396	738	Female	15/12/2015	12	0.05515204	0.067679762	34.470025	1.549861495	35.41589355	31.56417274	35.41589355	0.007295222	0.103008859
397	738	Female	15/12/2015	10	0.173284847	0.177413129	108.3030294	2.038632199	32.42286682	34.99859238	31.99351978	0.298734874	0.047834821
398	738	Female	15/12/2015	11	0.14482272	0.202762625	90.5142	1.961488488	27.4482193	34.52416992	31.22340584	0.288197547	0.001447892
399	738	Female	15/12/2015	12	0.128400795	0.020480429	80.25049688	1.909826026	32.40517426	32.08805466	33.46467209	0.113918945	0.142882645
478	738	Virgin Female	15/12/2015	17	0.065334983	0.092397619	40.83436438	1.621533175	Undetermined	31.29387474	Undetermined	0	0.130669966
479	738	Virgin Female	15/12/2015	7	11356900	1925009.116	7098062500	9.851139819	6.806705475	7.127370834	19.05029011	12718087	9995713
480	738	Virgin Female	15/12/2015	9	5791.374268	4.753981089	3619608.918	6.558661769	17.72646713	17.72824478	12.42691898	5794.73584	5788.012695
481	738	Virgin Female	15/12/2015	9	20451373	1076755.336	12782108125	10.10660249	4.663543224	4.775650978	4.719597101	21212754	19689992
482	738	Virgin Female	15/12/2015	8	5198932	198252.9425	3249332500	9.511794155	5.078721523	5.150826454	5.114773989	5339118	5058746
483	738	Virgin Female	15/12/2015	12	354.3269653	45.42181374	221454.3533	5.345286183	20.80667114	21.06733322	20.93700218	386.4450378	322.2088928
484	738	Virgin Female	15/12/2015	1	55.86577439	72.67898281	34916.10899	4.543038279	27.26692009	25.72760201	24.16712666	4.473972797	107.257576
485	738	Virgin Female	15/12/2015	12	6416.251709	772.4171384	4010157.318	6.603161519	16.66094017	16.90564728	16.78329372	6962.433105	5870.070313
486	738	Virgin Female	15/12/2015	10	7119.120117	10067.95622	4449450.073	6.648306436	Undetermined	15.97646427	15.97646427	0	14238.24023
487	738	Virgin Female	15/12/2015	10	2001549.938	506486.5336	1250968711	9.097246448	8.822676659	9.329086304	9.075881481	2359690	1643409.875
32	765	Female	14/12/2015	3	32.49316788	8.302953433	20308.22993	4.307693456	21.39844704	20.91003227	21.15423965	26.6220932	38.36424255
33	765	Female	14/12/2015	11	8.741821289	2.36790301	5463.638306	3.737561422	25.98126793	25.46491623	25.72309208	7.067461014	10.41618156
34	765	Female	14/12/2015	11	0.369359225	0.145086817	230.8495156	2.365206193	29.58423615	30.34373283	29.96398449	0.471951097	0.266767353
35	765	Female	14/12/2015	9	1.690042287	0.986341074	1056.276429	3.02418855	28.74984169	27.33993149	28.04488659	0.992593825	2.387490749
36	765	Female	14/12/2015	11	6.157957315	2.225471275	3848.723322	3.585429518	25.50550079	26.28768158	25.89659119	7.731603146	4.584311485
37	765	Female	14/12/2015	11	11.68791437	1.683446956	7304.946481	3.863676487	22.36916733	22.64239502	22.50578117	12.87829113	10.49753761
38	765	Female	14/12/2015	11	0.883238256	0.019685276	552.02391	2.742743908	28.775877	28.72870445	28.75229073	0.869318664	0.897157848
39	765	Female	14/12/2015	3	0.431491733	0.032581916	269.6823331	2.432459911	29.63430595	29.77660561	29.70545578	0.454530627	0.408452839
40	765	Female	14/12/2015	10	111.808094	4.604421143	69880.05875	4.844359476	25.58230782	25.7027874	25.64254761	115.0639114	108.5522766
41	765	Female	14/12/2015	7	13.12244797	0.108916897	8201.529981	3.913947826	25.7688427	25.75241089	25.76062679	13.04543209	13.19946384
157	765	Virgin Female	14/12/2015	11	1.172415495	0.212523798	732.7596844	2.865553846	25.41136169	25.75592995	25.41136169	1.322692513	1.022138476
158	765	Virgin Female	14/12/2015	8	44.48365784	0.52755716	27802.28615	4.444096129	27.5304985	27.56518555	26.64321423	44.85669708	44.11061859
159	765	Virgin Female	14/12/2015	10	0.385048567	0.540580791	240.6553544	2.383196422	39.99675369	31.4009304	33.78096962	0.002800224	0.76729691
160	765	Virgin Female	14/12/2015	11	33.26845646	12.63616601	20792.78529	4.317933555	22.96567154	23.78972626	27.18330097	42.20357513	24.33333778
161	765	Virgin Female	14/12/2015	3	6.831711292	0.234424818	4269.819558	3.630511223	23.24943542	23.18455505	23.51958084	6.665947914	6.99747467
162	765	Virgin Female	14/12/2015	12	0.020521224	0.029021393	12.825765	1.140689171	34.47024536	Undetermined	28.82740021	0.041042447	0
270	765	Male	14/12/2015	7	158.6391907	20.21138971	99149.49419	4.996294883	24.73975182	25.11339188	24.73975182	172.9308014	144.34758
271	765	Male	14/12/2015	16	23.8865509	0.017910725	14929.09431	4.174062551	23.81666565	23.81825256	24.46502876	23.8992157	23.87388611
272	765	Male	14/12/2015	10	44.18346786	4.417890655	27614.66741	4.441155544	22.54250526	22.77004242	23.18037891	47.30738831	41.05954742
273	765	Male	14/12/2015	11	1.933741212	0.046844705	1208.588258	3.082637562	24.88099098	24.92679024	23.8255167	1.96686542	1.900617003
274	765	Male	14/12/2015	19	0.003493519	0.00455914	2.183449375	0.502897948	32.47287369	36.77049255	28.69983196	0.006717318	0.00026972
276	765	Male	14/12/2015	3	1476.571777	164.4603315	922857.3606	5.965135051	18.97877502	18.76864243	27.87463379	1360.280762	1592.862793
277	765	Male	14/12/2015	7	73.31027222	8.323642478	45818.92014	4.661054328	23.4728241	23.71499634	21.12073326	79.19597626	67.42456818
278	765	Male	14/12/2015	14	0.03188157	0.031818169	19.92598125	1.320685832	37.07888794	34.43447113	35.75667953	0.009382728	0.054380413
279	765	Male	14/12/2015	17	0.700873643	0.067154049	438.0460269	2.642510051	28.87663841	28.67920685	28.77792263	0.65338856	0.748358727
328	765	Virgin Female	15/12/2015	12	0.060753543	0.001160171	37.97096438	1.590741153	33.304245	33.26643753	31.13390923	0.059933178	0.061573908
329	765	Virgin Female	15/12/2015	10	863.741394	83.42176841	539838.3713	5.732264555	19.75464058	19.96734619	26.51053905	922.7294922	804.7532959
330	765	Virgin Female	15/12/2015	10	151.9877434	62.78922312	94992.33963	4.977693156	22.8153019	21.97291374	21.39132404	107.5890579	196.3864288
331	765	Virgin Female	15/12/2015	11	0.650276721	0.196718392	406.4229506	2.61004549	30.57380295	29.90248871	26.27335835	0.511175811	0.78937763
332	765	Virgin Female	15/12/2015	12	0.755552649	0.090149243	472.2204056	2.675063463	30.68009567	30.94308472	30.29129219	0.819297791	0.691807508
333	765	Virgin Female	15/12/2015	10	19.88538456	3.576827028	12428.36535	4.094448954	24.88928795	25.25601768	27.91618633	22.41458321	17.35618591
334	765	Virgin Female	15/12/2015	28	7.259943357	10.26030923	4537.464598	3.656908952	25.61940765	36.83569717	25.43771267	14.51507759	0.004809123
335	765	Virgin Female	15/12/2015	1	51.08581543	2.856150985	31928.63464	4.504193949	27.18138885	27.34499359	32.00854301	53.10541916	49.0662117
336	765	Virgin Female	15/12/2015	19	0.057345493	0.078396048	35.84093313	1.566330622	38.32430267	32.47735214	32.83464813	0.001911116	0.112779871
337	765	Virgin Female	15/12/2015	14	0.046688794	0.044973745	29.18049625	1.479726376	35.31772995	32.82339478	33.89754105	0.014887554	0.078490034
409	765	Male	15/12/2015	18	0.059587607	0.019191944	37.24225438	1.582543486	29.28088188	29.90060806	27.07090378	0.073158361	0.046016853
410	765	Male	15/12/2015	12	0.051570475	0.006531718	32.23154688	1.521550557	33.64596176	33.39454651	31.77328491	0.046951853	0.056189097
411	765	Male	15/12/2015	10	3.887912869	0.296331963	2429.945543	3.38577523	26.6171627	26.45569992	30.00585461	3.678374529	4.09745121
412	765	Male	15/12/2015	12	0.06439661	0.087979874	40.24788125	1.615401645	37.16950989	31.26407814	31.8126049	0.002185444	0.126607776
413	765	Male	15/12/2015	12	0.076720046	0.104440225	47.95002875	1.689752951	31.01190758	36.77326202	31.13799286	0.150570437	0.002869655
414	765	Male	15/12/2015	3	81302.20703	19208.76011	50813879.39	7.705982361	12.39263916	11.69508839	24.58295059	67719.5625	94884.85156
415	765	Male	15/12/2015	6	1045642.969	21000.93882	653526855.6	8.81526344	6.761777401	6.703032017	9.228432894	1030793.063	1060492.875
416	765	Male	15/12/2015	11	0	0	0	0	Undetermined	Undetermined	6.703032017	0	0
417	765	Male	15/12/2015	12	0.055490986	0.016044146	34.68186625	1.552447561	33.15164566	33.7322197	33.15164566	0.06683591	0.044146061
473	765	Female	15/12/2015	21	0.012745071	0.018024253	7.965669375	0.952582719	35.20611191	Undetermined	35.20611191	0.025490142	0
474	765	Female	15/12/2015	4	826746.6563	16485.35491	516716660.2	8.713252465	7.247339725	7.189016342	7.247339725	815089.75	838403.5625
475	765	Female	15/12/2015	28	166683256	8965536.986	1.04E+11	11.01777199	6.793577194	6.690317154	6.991296768	160343664	173022848
476	765	Female	15/12/2015	28	1117430.625	90252.81145	698394140.6	8.844100588	6.480010033	6.716494083	6.480010033	1181249	1053612.25
477	765	Female	15/12/2015	4	0	0	0	0	Undetermined	Undetermined	6.716494083	0	0
72	818	Female	14/12/2015	12	5598.395264	222.0615675	3498997.04	6.543943699	17.60705566	17.49101448	22.3879261	5441.374023	5755.416504
73	818	Female	14/12/2015	13	0.04929593	0.066796572	30.80995625	1.502563072	31.65870476	37.25295258	24.57485962	0.09652824	0.002063621
74	818	Female	14/12/2015	7	1396764.188	52685.73077	872977617.5	8.941003109	6.189333439	6.078986168	21.72114301	1359509.75	1434018.625
75	818	Female	14/12/2015	12	7.498657227	0.902921714	4686.660767	3.670956175	26.29828262	26.56200027	16.1886344	8.137119293	6.86019516
76	818	Female	14/12/2015	10	3417.108887	1846.806852	2135693.054	6.329539039	20.94880867	18.53189468	19.74035168	4722.998535	2111.219238
77	818	Female	14/12/2015	9	0.714013547	0.033386247	446.2584669	2.650558571	26.19199562	26.2804203	23.73306656	0.737621188	0.690405905
78	818	Female	14/12/2015	13	0	0	0	0	Undetermined	Undetermined	26.2804203	0	0
79	818	Female	14/12/2015	11	0.01242198	0.01453494	7.7637375	0.942689361	33.62405396	36.76532364	33.62405396	0.022699734	0.002144225
119	818	Female	14/12/2015	13	2.904838204	0.840661546	1815.523878	3.259241111	28.42264938	29.06812668	18.67474031	3.499275684	2.310400724
120	818	Female	14/12/2015	4	7755231	755395.8104	4847019375	9.685474756	7.063828468	7.256966591	18.06597757	8289376.5	7221085.5
121	818	Female	14/12/2015	13	5.717247009	0.072541133	3573.279381	3.553188496	27.67333221	27.64543152	17.4651494	5.665952682	5.768541336
122	818	Female	14/12/2015	13	0.160648763	0.22719166	100.4054769	2.006061412	Undetermined	30.70873642	27.64543152	0	0.321297526
123	818	Female	14/12/2015	13	0.42484346	0.029982509	265.5271625	2.425741476	30.64904022	30.5058136	30.67888832	0.403642625	0.446044296
124	818	Female	14/12/2015	12	0.044708151	0.063226874	27.94259438	1.461537458	31.77004433	Undetermined	31.13792896	0.089416303	0
125	818	Female	14/12/2015	15	0.379671514	0.133489943	237.2946963	2.377114376	32.32043839	31.53077126	32.32043839	0.28527987	0.474063158
126	818	Female	14/12/2015	10	0	0	0	0	Undetermined	Undetermined	31.53077126	0	0
127	818	Female	14/12/2015	14	0.081804426	0.036035395	51.12776625	1.717069115	34.38163376	33.41186905	34.38163376	0.056323554	0.107285298
128	818	Female	14/12/2015	14	0.729419708	0.00489013	455.8873175	2.659809103	30.86815643	30.85341454	32.14001274	0.725961864	0.732877553
203	818	Virgin Female	14/12/2015	11	1.575329781	0.457480944	984.5811131	2.993692372	26.98543358	27.53961563	27.2625246	1.898817658	1.251841903
204	818	Virgin Female	14/12/2015	12	0.028630732	0.010564979	17.8942075	1.276328681	30.22500038	30.93908501	30.58204269	0.0361013	0.021160163
205	818	Virgin Female	14/12/2015	5	5163577.75	1926589.854	3227236094	9.508830738	7.250971794	6.437630653	6.844301224	3801273	6525882.5
206	818	Virgin Female	14/12/2015	13	0.293111295	0.187474451	183.1945594	2.265276798	29.50001144	30.91857529	30.20929337	0.42567575	0.160546839
207	818	Virgin Female	14/12/2015	13	0.001379146	0.001950407	0.86196625	0.269971805	Undetermined	37.38534164	37.38534164	0	0.002758292
208	818	Virgin Female	14/12/2015	11	1.155755043	0.076376496	722.3469019	2.859346626	29.38739967	29.24291229	29.31515598	1.101748705	1.209761381
209	818	Virgin Female	14/12/2015	10	3.44206357	1.930928193	2151.289731	3.332900734	24.80836105	23.68633842	24.24734974	2.076691151	4.807435989
210	818	Virgin Female	14/12/2015	13	0.132035136	0.18672588	82.52196	1.921800677	Undetermined	30.55893898	30.55893898	0	0.264070272
290	818	Virgin Female	15/12/2015	3	170.5106812	9.536166175	106569.1758	5.027635682	24.68868828	24.85234642	24.77051735	177.2537689	163.7675934
291	818	Virgin Female	15/12/2015	10	0.345087178	0.171319511	215.6794863	2.335817797	32.82804108	31.796978	32.31250954	0.22394599	0.466228366
292	818	Virgin Female	15/12/2015	4	0.748573661	1.058643024	467.8585381	2.671041829	28.79936981	Undetermined	28.79936981	1.497147322	0
293	818	Virgin Female	15/12/2015	13	0.25840275	0.188101406	161.5017188	2.210857959	31.82865715	33.59853745	32.7135973	0.39141053	0.12539497
294	818	Virgin Female	15/12/2015	9	32.96943092	24.93236813	20605.89433	4.314012544	24.35169411	24.98631668	24.66900539	15.33958435	50.5992775
295	818	Virgin Female	15/12/2015	12	0.013498912	0.016671604	8.43682	0.974825671	37.06633377	33.48033142	35.2733326	0.001710308	0.025287516
296	818	Virgin Female	15/12/2015	16	2.370290756	0.655676162	1481.431723	3.1709747	28.42285156	27.85459518	28.13872337	1.906657696	2.833923817
297	818	Virgin Female	15/12/2015	10	11.00428677	7.238329435	6877.679231	3.837505058	28.65553474	30.02272415	29.33912945	16.12255859	5.886014938
298	818	Virgin Female	15/12/2015	10	3.709066033	0.999302284	2318.166271	3.365331886	28.06097984	28.6607399	28.36085987	4.415679455	3.002452612
299	818	Virgin Female	15/12/2015	8	2.406368971	0.488967506	1503.980607	3.177530904	33.30280304	33.90124512	33.60202408	2.75212121	2.060616732
300	818	Virgin Female	15/12/2015	15	0.073324569	0.046440411	45.82785563	1.670504271	31.57038307	32.85375977	32.21207142	0.106162898	0.040486239
301	818	Virgin Female	15/12/2015	17	0.100344323	0.029883369	62.71520188	1.804243063	34.28935623	33.68815613	33.98875618	0.079213589	0.121475056
454	818	Male	15/12/2015	22	0.055302875	0.06300766	34.56429688	1.551014227	37.09774399	33.96372604	23.26240396	0.010749731	0.099856019
455	818	Male	15/12/2015	4	104590412	8610371.392	65369007500	10.81537189	7.454679489	7.296533108	20.70920277	98501960	110678864
456	818	Male	15/12/2015	12	0.005181793	0.007035463	3.238620625	0.627224547	37.12447357	31.92022705	22.21050334	0.000206969	0.010156617
457	818	Male	15/12/2015	11	487.018219	110.6518964	304386.3869	5.483426652	19.74652481	20.24726486	25.83337593	565.2609253	408.7755127
458	818	Male	15/12/2015	25	0	0	0	0	Undetermined	Undetermined	20.24726486	0	0
459	818	Male	15/12/2015	14	0.136287123	0.192739098	85.17945188	1.935403728	32.39127731	Undetermined	32.39127731	0.272574246	0
460	818	Male	15/12/2015	3	1932297.188	57035.32136	1207685743	9.08195394	5.50583744	5.419495583	5.50583744	1891967.125	1972627.25
461	818	Male	15/12/2015	4	22834705	878338.3451	14271690625	10.15447542	4.594159603	4.512272835	5.006827593	22213626	23455784
462	818	Male	15/12/2015	14	0.111130148	0.157161763	69.4563425	1.847920095	Undetermined	31.26166153	7.825149536	0	0.222260296
488	818	Male	15/12/2015	21	0.842767179	0.011908845	526.7294869	2.722411361	29.81689453	29.78602028	29.80145741	0.834346354	0.851188004
489	818	Male	15/12/2015	4	775524.3125	9422.816578	484702695.3	8.685475436	7.33255434	7.368091583	7.350322962	782187.25	768861.375
490	818	Male	15/12/2015	4	0	0	0	0	Undetermined	Undetermined	Undetermined	0	0
491	818	Male	15/12/2015	28	36954182	1385688.875	23096363750	10.36354361	6.185378551	6.259961605	6.222670078	37934012	35974352
492	818	Male	15/12/2015	28	50378020	341419.4382	31486262500	10.49812111	5.77973175	5.793208599	5.786470175	50619440	50136600
493	818	Male	15/12/2015	14	0.244315609	0.059801341	152.6972556	2.186666113	32.85695267	32.3132515	32.58510208	0.202029675	0.286601543
494	818	Male	15/12/2015	3	0	0	0	0	Undetermined	Undetermined	Undetermined	0	0
495	818	Male	15/12/2015	3	15614639.5	4284018.455	9759149688	9.989411979	4.857809067	5.449233055	5.153521061	18643898	12585381
496	818	Male	15/12/2015	3	1266385.188	14330.84475	791490742.5	8.89844584	6.352696896	6.319598675	6.336147785	1256251.75	1276518.625
497	818	Male	15/12/2015	11	250.3971558	11.93510275	156498.2224	5.194512184	18.35814857	18.44828796	18.40321827	258.8365479	241.9577637
