# Supplementary material for: Correction: Dissecting genetic and sex-specific sources of host heterogeneity in pathogen shedding and spread
Source: PLoS Pathog. 2021 Mar 8;17(3):e1009415. doi: 10.1371/journal.ppat.1009415 (PMC7939289; doi:10.1371/journal.ppat.1009415)
Supplement: S1 Data — (ZIP) [file ppat.1009415.s001.zip › Data and Code/V Outbreak Likelihood.csv]

Sex	Line	Proportion	SE
Female	59	0.483333333	0.064513852
Male	59	0.266666667	0.057089923
Female	75	0.433333333	0.063973374
Male	75	0.6	0.063245553
Female	138	0.5	0.064549722
Male	138	0.4	0.063245553
Female	373	0.566666667	0.063973374
Male	373	0.35	0.061576511
Female	379	0.466666667	0.064406119
Male	379	0.583333333	0.063646885
Female	380	0.266666667	0.057089923
Male	380	0.466666667	0.064406119
Female	502	0.316666667	0.060053988
Male	502	0.516666667	0.064513852
Female	738	0.466666667	0.064406119
Male	738	0.6	0.063245553
Female	765	0.433333333	0.063973374
Male	765	0.383333333	0.062767944
Female	818	0.483333333	0.064513852
Male	818	0.866666667	0.043885373
